# Supplementary material for: Cheminformatics analysis of chemicals that increase estrogen and progesterone synthesis for a breast cancer hazard assessment
Source: Sci Rep. 2022 Nov 30;12:20647. doi: 10.1038/s41598-022-24889-w (PMC9712655; doi:10.1038/s41598-022-24889-w)
Supplement: Supplementary file 2 — Supplementary Information 2. [file 41598_2022_24889_MOESM2_ESM.xlsx]

## Sheet: E2up
CASRN	SMILES	Chemical name	E2up
51632-16-7	BrCC1=CC=CC(OC2=CC=CC=C2)=C1	1-(Bromomethyl)-3-phenoxybenzene	medium
95-54-5	NC1=C(N)C=CC=C1	1,2-Phenylenediamine	lower
106-50-3	NC1=CC=C(N)C=C1	para-phenylenediamine	higher
128-95-0	NC1=CC=C(N)C2=C1C(=O)C1=CC=CC=C1C2=O	1,4-Diaminoanthraquinone	medium
2243-62-1	NC1=CC=CC2=C(N)C=CC=C12	1,5-Naphthalenediamine	lower
112-38-9	OC(=O)CCCCCCCCC=C	10-Undecenoic acid	lower
82-44-0	ClC1=C2C(=O)C3=C(C=CC=C3)C(=O)C2=CC=C1	1-Chloroanthraquinone	medium
2110-18-1	C(CC1=CC=CC=C1)CC1=CC=CC=N1	2-(3-Phenylpropyl)pyridine	medium
2971-36-0	OC1=CC=C(C=C1)C(C1=CC=C(O)C=C1)C(Cl)(Cl)Cl	2,2-Bis(4-hydroxyphenyl)-1,1,1-trichloroethane	higher
135-57-9	O=C(NC1=CC=CC=C1SSC1=C(NC(=O)C2=CC=CC=C2)C=CC=C1)C1=CC=CC=C1	2,2'-Dibenzoylaminodiphenyl disulfide	medium
118-79-6	OC1=C(Br)C=C(Br)C=C1Br	2,4,6-Tribromophenol	medium
88-06-2	OC1=C(Cl)C=C(Cl)C=C1Cl	2,4,6-Trichlorophenol	higher
101-37-1	C=CCOC1=NC(OCC=C)=NC(OCC=C)=N1	2,4,6-Tris(allyloxy)-1,3,5-triazine	medium
94-80-4	CCCCOC(=O)COC1=C(Cl)C=C(Cl)C=C1	2,4-D 1-butyl ester	medium
120-83-2	OC1=C(Cl)C=C(Cl)C=C1	2,4-Dichlorophenol	higher
2934-05-6	CC(C)C1=CC(C(C)C)=C(O)C=C1	2,4-Diisopropylphenol	lower
105-67-9	CC1=CC(C)=C(O)C=C1	2,4-Dimethylphenol	higher
606-20-2	CC1=C(C=CC=C1[N+]([O-])=O)[N+]([O-])=O	2,6-Dinitrotoluene	medium
97-56-3	Cc2cc(/N=N/c1ccccc1C)ccc2N	2-amino-5-azotoluene	higher
1747-60-0	COC1=CC2=C(C=C1)N=C(N)S2	2-Amino-6-methoxybenzothiazole	medium
117-79-3	NC1=CC=C2C(=O)C3=C(C=CC=C3)C(=O)C2=C1	2-Aminoanthraquinone	lower
94-86-0	CCOC1=C(O)C=C(C=CC)C=C1	2-Ethoxy-5-(1-propenyl)phenol	medium
131-57-7	COC1=CC=C(C(=O)C2=CC=CC=C2)C(O)=C1	2-Hydroxy-4-methoxybenzophenone	medium
135-19-3	OC1=CC2=C(C=CC=C2)C=C1	2-Naphthalenol	medium
91-59-8	NC1=CC2=C(C=CC=C2)C=C1	2-Naphthylamine	medium
90-43-7	OC1=C(C=CC=C1)C1=CC=CC=C1	2-Phenylphenol	lower
79-94-7	CC(C)(C1=CC(Br)=C(O)C(Br)=C1)C1=CC(Br)=C(O)C(Br)=C1	3,3',5,5'-Tetrabromobisphenol A	medium
118-56-9	CC1CC(CC(C)(C)C1)OC(=O)C1=C(O)C=CC=C1	3,3,5-Trimethylcyclohexyl salicylate	medium
612-83-9	Cl.Cl.NC1=CC=C(C=C1Cl)C1=CC(Cl)=C(N)C=C1	3,3'-Dichlorobenzidine dihydrochloride	medium
119-90-4	Nc1ccc(cc1OC)c2ccc(N)c(OC)c2	3,3'-dimethoxybenzidine	medium
20325-40-0	COC1=C(C=CC(=C1)C2=CC(=C(C=C2)N)OC)N.Cl.Cl	3,3'-Dimethoxybenzidine Dihydrochloride	medium
119-93-7	Cc1cc(ccc1N)c2ccc(N)c(C)c2	3,3'-dimethylbenzidine	medium
612-82-8	CC1=C(C=CC(=C1)C2=CC(=C(C=C2)N)C)N.Cl.Cl	3,3'-Dimethylbenzidine dihydrochloride	medium
496-72-0	CC1=CC=C(N)C(N)=C1	3,4-Diaminotoluene	medium
95-65-8	CC1=C(C)C=C(O)C=C1	3,4-Dimethylphenol	medium
150-19-6	COC1=CC=CC(O)=C1	3-Methoxyphenol	lower
3120-74-9	CSC1=C(C)C=C(O)C=C1	3-Methyl-4-(methylthio)phenol	medium
13826-35-2	OCC1=CC=CC(OC2=CC=CC=C2)=C1	3-Phenoxybenzenemethanol	medium
104-54-1	OCC=CC1=CC=CC=C1	3-Phenyl-2-propen-1-ol	lower
580-51-8	OC1=CC=CC(=C1)C1=CC=CC=C1	3-Phenylphenol	higher
80-46-6	CCC(C)(C)C1=CC=C(O)C=C1	4-(2-Methylbutan-2-yl)phenol	lower
120-21-8	CCN(CC)C1=CC=C(C=O)C=C1	4-(Diethylamino)benzaldehyde	lower
101-77-9	NC1=CC=C(CC2=CC=C(N)C=C2)C=C1	4,4'-Methylenedianiline	higher
92-91-1	CC(=O)C1=CC=C(C=C1)C1=CC=CC=C1	4'-Acetylbiphenyl	lower
60-09-3	NC1=CC=C(C=C1)\N=N\C1=CC=CC=C1	4-Aminoazobenzene	medium
1638-22-8	CCCCC1=CC=C(O)C=C1	4-Butylphenol	medium
1570-64-5	CC1=C(O)C=CC(Cl)=C1	4-Chloro-2-methylphenol	medium
540-38-5	OC1=CC=C(I)C=C1	4-Iodophenol	medium
14938-35-3	CCCCCC1=CC=C(O)C=C1	4-Pentylphenol	medium
93-16-3	COC1=C(OC)C=C(C=CC)C=C1	4-Prop-1-enylveratrole	medium
487-06-9	COC1=CC2=C(C=CC(=O)O2)C(OC)=C1	5,7-Dimethoxy-2H-chromen-2-one	lower
2835-95-2	CC1=C(O)C=C(N)C=C1	5-Amino-2-methylphenol	medium
57-97-6	Cc2c1c4ccccc4ccc1c(C)c3ccccc23	7,12-dimethylbenz(a)anthracene	higher
135158-54-2	CSC(=O)C1=CC=CC2=C1SN=N2	Acibenzolar-S-methyl	medium
50594-66-6	OC(=O)C1=C(C=CC(OC2=CC=C(C=C2Cl)C(F)(F)F)=C1)[N+]([O-])=O	Acifluorfen	higher
834-12-8	CCNC1=NC(=NC(=N1)SC)NC(C)C	Ametryn	medium
101-05-3	ClC1=CC=CC=C1NC1=NC(Cl)=NC(Cl)=N1	Anilazine	higher
120-12-7	C1=CC2=CC3=C(C=CC=C3)C=C2C=C1	Anthracene	lower
1912-24-9	Clc1nc(NCC)nc(NC(C)C)n1	atrazine	higher
2642-71-9	CCOP(=S)(OCC)SCN1N=NC2=CC=CC=C2C1=O	Azinphos-ethyl	medium
103-33-3	C1=CC=C(C=C1)N=NC1=CC=CC=C1	Azobenzene	lower
22781-23-3	CNC(=O)OC1=CC=CC2=C1OC(C)(C)O2	Bendiocarb	medium
56-55-3	C1=CC2=C(C=C1)C=C1C(C=CC3=C1C=CC=C3)=C2	Benz(a)anthracene	higher
92-87-5	Nc1ccc(cc1)c2ccc(N)cc2	benzidine	medium
80-05-7	CC(C)(C1=CC=C(C=C1)O)C2=CC=C(C=C2)O	bisphenol A	lower
2832-40-8	CC(=O)NC1=CC=C(C=C1)\N=N\C1=C(O)C=CC(C)=C1	C.I. Disperse Yellow 3	medium
6358-53-8	COC1=CC=C(OC)C(=C1)N=NC1=C(O)C=CC2=C1C=CC=C2	C.I. Solvent Red 80	medium
842-07-9	OC1=CC=C2C=CC=CC2=C1N=NC1=CC=CC=C1	C.I. Solvent Yellow 14	higher
2481-94-9	CCN(CC)C1=CC=C(C=C1)\N=N\C1=CC=CC=C1	C.I. Solvent Yellow 56	lower
63-25-2	CNC(=O)OC1=C2C=CC=CC2=CC=C1	Carbaryl	medium
5234-68-4	CC1=C(SCCO1)C(=O)NC1=CC=CC=C1	Carboxin	medium
128639-02-1	CCOC(=O)C(Cl)CC1=C(Cl)C=C(F)C(=C1)N1N=C(C)N(C(F)F)C1=O	Carfentrazone-ethyl	higher
120-80-9	OC1=C(O)C=CC=C1	Catechol	lower
101-21-3	CC(C)OC(=O)NC1=CC=CC(Cl)=C1	Chlorpropham	medium
5598-13-0	COP(=S)(OC)OC1=NC(Cl)=C(Cl)C=C1Cl	Chlorpyrifos-methyl	medium
1861-32-1	COC(=O)C1=C(Cl)C(Cl)=C(C(=O)OC)C(Cl)=C1Cl	Chlorthal-dimethyl	medium
NOCAS_47248	CC1=CC2=C3N(CC2)C(=O)[C@H](NC(=O)C2=CC=NC=C2)N=C(C2=CC=CC=C2)C3=C1	CI-1018	lower
NOCAS_47291	NC1=CC2=C3N(CCC3=C1)C(=O)[C@H](NC(=O)C1=CC=CN=C1)N=C2C1=CC=CC=C1	CI-1044	medium
87818-31-3	CC(C)[C@]12CC[C@](C)(O1)[C@@H](C2)OCC1=C(C)C=CC=C1	Cinmethylin	higher
179465-71-5	NC(=O)N(O)[C@H]1C[C@@H](OC2=CC=CC(OC3=CC=C(F)C=C3)=C2)C=C1	CJ-013790	medium
4291-63-8	NC1=NC(Cl)=NC2=C1N=CN2[C@H]1C[C@H](O)[C@@H](CO)O1	Cladribine	medium
105512-06-9	C[C@@H](OC1=CC=C(OC2=NC=C(Cl)C=C2F)C=C1)C(=O)OCC#C	Clodinafop-propargyl mixt.	lower
81777-89-1	CC1(C)CON(CC2=C(Cl)C=CC=C2)C1=O	Clomazone	higher
8000-34-8	-	Clove leaf oil	higher
56-72-4	CCOP(=S)(OCC)OC1=CC2=C(C=C1)C(C)=C(Cl)C(=O)O2	Coumaphos	higher
171866-31-2	O[C@@H]1[C@@H](COC2=CC(O)=CC=C12)N1CCC(O)(CC1)C1=CC=C(F)C=C1	CP-283097	medium
199171-88-5	CCC1=NN(C2CCCCC2)C2=C1C=CC(=C2)[C@]1(CC[C@@H](CC1)C(O)=O)C#N	CP-401387	medium
210826-40-7	CC(C)(O)C1=COC(=C1)S(=O)(=O)NC(=O)NC1=C2CCCC2=CC2=C1CCC2	CP-456773	medium
214535-77-0	CC(C)(O)C1=CC=C(CNC(=O)C2=CC=CN=C2OC2=CC=C(F)C=C2)C=C1	CP-457677	higher
220860-50-4	CCOC1=NC2=C(NC=C(C(=O)NCC3=CC=CC=C3)C2=O)C=C1	CP-457920	lower
353280-07-6	CC(C)(O)C1=CC=C(CNC(=O)C2=CC=CN=C2OC2=CC3=NON=C3C=C2)C=C1	CP-612372	higher
445295-04-5	C[C@@H](OC1=CC=C(CNC(=O)C2=CC=CN=C2OC2=CC=C3OCOC3=C2)C(F)=C1)C(O)=O	CP-671305	higher
28159-98-0	CSC1=NC(NC(C)(C)C)=NC(NC2CC2)=N1	Cybutryne	higher
1134-23-2	CCSC(=O)N(CC)C1CCCCC1	Cycloate	higher
68359-37-5	CC1(C)C(C=C(Cl)Cl)C1C(=O)OC(C#N)C1=CC=C(F)C(OC2=CC=CC=C2)=C1	Cyfluthrin	higher
94361-06-5	CC(C1CC1)C(O)(CN1C=NC=N1)C1=CC=C(Cl)C=C1	Cyproconazole	medium
21739-91-3	O=C(/C=C(C(C1=CC=C(C=C1)OC)=O)/Br)[O-].[Na+]	cytembena	lower
486-66-8	OC1=CC=C(C=C1)C1=COC2=C(C=CC(O)=C2)C1=O	Daidzein	medium
6190-65-4	CC(C)NC1=NC(Cl)=NC(N)=N1	Deethylatrazine	lower
1007-28-9	CCNC1=NC(N)=NC(Cl)=N1	Deisopropylatrazine	medium
117-81-7	CCCCC(CC)COC(=O)C1=C(C=CC=C1)C(=O)OCC(CC)CCCC	Di(2-ethylhexyl) phthalate	medium
333-41-5	CCOP(=S)(OCC)OC1=NC(=NC(C)=C1)C(C)C	Diazinon	higher
101-83-7	C1CCC(CC1)NC1CCCCC1	Dicyclohexylamine	medium
56-53-1	Oc1ccc(cc1)C(\CC)=C(/CC)c2ccc(O)cc2	diethylstilbestrol	lower
119446-68-3	CC1COC(CN2C=NC=N2)(O1)C1=C(Cl)C=C(OC2=CC=C(Cl)C=C2)C=C1	Difenoconazole	higher
110488-70-5	COC1=C(OC)C=C(C=C1)C(=CC(=O)N1CCOCC1)C1=CC=C(Cl)C=C1	Dimethomorph	higher
1459-93-4	COC(=O)C1=CC(=CC=C1)C(=O)OC	Dimethyl isophthalate	lower
744-45-6	O=C(OC1=CC=CC=C1)C1=CC(=CC=C1)C(=O)OC1=CC=CC=C1	Diphenyl isophthalate	medium
122-39-4	N(C1=CC=CC=C1)C1=CC=CC=C1	Diphenylamine	medium
1031-07-8	ClC1=C(Cl)C2(Cl)C3COS(=O)(=O)OCC3C1(Cl)C2(Cl)Cl	Endosulfan sulfate	lower
2104-64-5	CCOP(=S)(OC1=CC=C(C=C1)[N+]([O-])=O)C1=CC=CC=C1	EPN	medium
563-12-2	CCOP(=S)(OCC)SCSP(=S)(OCC)OCC	Ethion	medium
13194-48-4	CCCSP(=O)(OCC)SCCC	Ethoprop	medium
120-47-8	CCOC(=O)C1=CC=C(O)C=C1	Ethylparaben	lower
122-14-5	COP(=S)(OC)OC1=CC=C(C(C)=C1)[N+]([O-])=O	Fenitrothion	medium
55-38-9	COP(=S)(OC)OC1=CC(C)=C(SC)C=C1	Fenthion	higher
206-44-0	C1=CC2=C(C=C1)C1=C3C2=CC=CC3=CC=C1	Fluoranthene	lower
59756-60-4	CN1C=C(C(=O)C(=C1)C1=CC(=CC=C1)C(F)(F)F)C1=CC=CC=C1	Fluridone	lower
23422-53-9	Cl.CNC(=O)OC1=CC=CC(=C1)N=CN(C)C	Formetanate hydrochloride	higher
66575-29-9	[H][C@@]12[C@H](O)[C@H](OC(C)=O)[C@@]3(C)O[C@](C)(CC(=O)[C@]3(O)[C@@]1(C)[C@@H](O)CCC2(C)C)C=C	Forskolin	higher
151506-44-4	COC1=CC=C(C=C1)N1N=C(C=C1C1=CC=C(C=C1)S(C)=O)C(F)F	FR140423	higher
NOCAS_47311	CNS(=O)(=O)C1=C(F)C=C(Cl)C(=C1)C(=O)N1CCC(CCN2C3CCC2CC(C3)N2C(C)=NC3=C2C=CC=C3)(CC1)C1=CC(F)=CC=C1	GSK163929B	higher
78587-05-0	CC1C(SC(=O)N1C(=O)NC2CCCCC2)C3=CC=C(C=C3)Cl	Hexythiazox	higher
123-31-9	OC1=CC=C(O)C=C1	Hydroquinone	medium
1470-94-6	OC1=CC2=C(CCC2)C=C1	Indan-5-ol	medium
42509-80-8	CCOP(=S)(OCC)OC1=NN(C(C)C)C(Cl)=N1	Isazofos	higher
97-54-1	COC1=CC(C=CC)=CC=C1O	Isoeugenol	lower
77501-63-4	CCOC(=O)C(C)OC(=O)C1=C(C=CC(OC2=C(Cl)C=C(C=C2)C(F)(F)F)=C1)[N+]([O-])=O	Lactofen	medium
121-75-5	CCOC(=O)CC(C(=O)OCC)SP(=S)(OC)OC	malathion	medium
110235-47-7	CC#CC1=CC(C)=NC(NC2=CC=CC=C2)=N1	Mepanipyrim	medium
2032-65-7	CNC(=O)OC1=CC(C)=C(SC)C(C)=C1	Methiocarb	medium
4707-47-5	COC(=O)C1=C(O)C(C)=C(O)C=C1C	Methyl 2,4-dihydroxy-3,6-dimethylbenzoate	lower
24851-98-7	CCCCCC1C(CC(=O)OC)CCC1=O	Methyl dihydrojasmonate	lower
298-00-0	COP(=S)(OC)OC1=CC=C(C=C1)[N+]([O-])=O	Methyl parathion	lower
93-15-2	COc1cc(ccc1OC)CC=C	methyleugenol	medium
99-76-3	COC(=O)C1=CC=C(O)C=C1	Methylparaben	lower
NOCAS_47334	F[C@@H](CO[C@H]1CC[C@@H](CC1)NC1=C2C=NN=C2N=CN1)C1=CC=CC=C1F	MK-968	medium
2212-67-1	CCSC(=O)N1CCCCCC1	Molinate	medium
7378-99-6	CCCCCCCCN(C)C	N,N-Dimethyloctylamine	medium
1214-39-7	C(NC1=C2N=CN=C2N=CN1)C1=CC=CC=C1	N-Benzyladenine	medium
139-13-9	OC(=O)CN(CC(O)=O)CC(O)=O	Nitrilotriacetic acid	higher
112-05-0	CCCCCCCCC(O)=O	Nonanoic acid	lower
27314-13-2	CNC1=C(Cl)C(=O)N(N=C1)C1=CC=CC(=C1)C(F)(F)F	Norflurazon	lower
135-88-6	N(C1=CC=CC=C1)C1=CC=C2C=CC=CC2=C1	N-Phenyl-2-naphthylamine	medium
42874-03-3	CCOC1=CC(OC2=CC=C(C=C2Cl)C(F)(F)F)=CC=C1[N+]([O-])=O	Oxyfluorfen	higher
76738-62-0	CC(C)(C)[C@@H](O)[C@@H](CC1=CC=C(Cl)C=C1)N1C=NC=N1	Paclobutrazol	medium
56-38-2	CCOP(=S)(OCC)OC1=CC=C(C=C1)[N+](=O)[O-]	parathion	medium
106-44-5	CC1=CC=C(O)C=C1	p-Cresol	medium
501027-49-2	CC1=C(CCOC2=CC=CC3=C2C=CN3CCC(O)=O)N=C(O1)C1=CC=CC=C1	PD-0333941	higher
87-86-5	OC1=C(Cl)C(Cl)=C(Cl)C(Cl)=C1Cl	Pentachlorophenol	medium
52645-53-1	CC1(C)C(C=C(Cl)Cl)C1C(=O)OCC1=CC(OC2=CC=CC=C2)=CC=C1	Permethrin	medium
149062-75-9	Cl.ClC1=CC2=C(CN3CCCCCC3=N2)C(Cl)=C1	PharmaGSID_47259	higher
349495-42-7	CCN1N=C(C)C2=C1C(=O)NCC(=N2)C1=CC=C(O)C=C1	PharmaGSID_47263	higher
460081-99-6	OC(=O)C1=CC(=CC=C1)N(CC1=CN=CC=C1)C1=CC=C(OC(F)F)C(OC(F)F)=C1	PharmaGSID48510	lower
686756-87-6	CN1C(=O)N(CC2=CN=C(NC3=CC4=C(OC(CO)CO4)C=C3)N=C12)C1=CC=CC=C1Br	PharmaGSID48519	medium
92-84-2	N1C2=CC=CC=C2SC2=C1C=CC=C2	Phenothiazine	medium
51-03-6	CCCCOCCOCCOCC1=CC2=C(OCO2)C=C1CCC	Piperonyl butoxide	lower
29232-93-7	CCN(CC)C1=NC(OP(=S)(OC)OC)=CC(C)=N1	Pirimiphos-methyl	higher
23031-36-9	CC(C)=CC1C(C(=O)OC2CC(=O)C(CC#C)=C2C)C1(C)C	Prallethrin	medium
32809-16-8	CC12CC1(C)C(=O)N(C2=O)C1=CC(Cl)=CC(Cl)=C1	Procymidone	lower
41198-08-7	CCCSP(=O)(OCC)OC1=C(Cl)C=C(Br)C=C1	Profenofos	higher
1610-18-0	COC1=NC(NC(C)C)=NC(NC(C)C)=N1	Prometon	medium
7287-19-6	CSC1=NC(NC(C)C)=NC(NC(C)C)=N1	Prometryn	higher
23950-58-5	CC(C)(NC(=O)C1=CC(Cl)=CC(Cl)=C1)C#C	Propyzamide	medium
129630-19-9	CCOC(=O)COC1=C(Cl)C=C(F)C(=C1)C1=NN(C)C(OC(F)F)=C1Cl	Pyraflufen-ethyl	medium
129-00-0	C1=CC2=C3C(C=CC4=CC=CC(C=C2)=C34)=C1	Pyrene	lower
95737-68-1	CC(COC1=CC=C(OC2=CC=CC=C2)C=C1)OC1=NC=CC=C1	Pyriproxyfen	lower
74051-80-2	CCCC(=NOCC)C1=C(O)CC(CC(C)SCC)CC1=O	Sethoxydim	higher
122-34-9	Clc1nc(NCC)nc(NCC)n1	simazine	medium
79902-63-9	CCC(C)(C)C(=O)O[C@H]1C[C@@H](C)C=C2C=C[C@H](C)[C@H](CC[C@@H]3C[C@@H](O)CC(=O)O3)[C@@H]12	Simvastatin	lower
6152-33-6	O.O.O.O.[Na+].[O-]C1=C(C=CC=C1)C1=CC=CC=C1	Sodium 2-phenylphenate tetrahydrate	medium
148477-71-8	CCC(C)(C)C(=O)OC1=C(C(=O)OC11CCCCC1)C1=CC=C(Cl)C=C1Cl	Spirodiclofen	medium
118134-30-8	CCCN(CC)CC1COC2(CCC(CC2)C(C)(C)C)O1	Spiroxamine	lower
NOCAS_47374	COC1=CC=C(C=C1)C(=O)NC1=C(C#N)C(NCC2=CC=CC=C2)=C2C=CC=CC2=N1	SSR161421	lower
79538-32-2	CC1=C(F)C(F)=C(COC(=O)C2C(\C=C(/Cl)C(F)(F)F)C2(C)C)C(F)=C1F	Tefluthrin	medium
5915-41-3	CCNC1=NC(=NC(=N1)Cl)NC(C)(C)C	Terbuthylazine	higher
189003-92-7	NC(=O)CN1C(=O)C=C(CCN2CCN(CC2)C2=NC=CC3=C2C=CS3)C2=C1C=C(F)C=C2	Trelanserin	lower
124-94-7	C[C@]12C[C@H](O)[C@@]3(F)[C@@H](CCC4=CC(=O)C=C[C@]34C)[C@@H]1C[C@@H](O)[C@]2(O)C(=O)CO	Triamcinolone	lower
24602-86-6	CCCCCCCCCCCCCN1CC(C)OC(C)C1	Tridemorph	medium
115-86-6	O=P(OC1=CC=CC=C1)(OC1=CC=CC=C1)OC1=CC=CC=C1	Triphenyl phosphate	medium
131983-72-7	CC1(C)CCC(=CC2=CC=C(Cl)C=C2)C1(O)CN1C=NC=N1	Triticonazole	medium
112733-06-9	OC(=O)CN1C(=O)N(CC2=CC=C(Br)C=C2F)C(=O)C2=C1C=C(Cl)C=C2	Zenarestat	lower

## Sheet: P4up
CASRN	SMILES	Chemical name	P4up
61949-76-6	CC1(C)[C@@H](C=C(Cl)Cl)[C@H]1C(=O)OCC1=CC=CC(OC2=CC=CC=C2)=C1	(+/-)-cis-Permethrin	medium
23726-91-2	C\C=C\C(=O)C1=C(C)CCCC1(C)C	(E)-beta-Damascone	medium
2479-46-1	NC1=CC=C(OC2=CC(OC3=CC=C(N)C=C3)=CC=C2)C=C1	1,3-Bis(4-aminophenoxy)benzene	higher
106-50-3	NC1=CC=C(N)C=C1	para-phenylenediamine	lower
17354-14-2	CCCCNC1=CC=C(NCCCC)C2=C1C(=O)C1=C(C=CC=C1)C2=O	1,4-Bis(butylamino)anthracene-9,10-dione	higher
128-95-0	NC1=CC=C(N)C2=C1C(=O)C1=CC=CC=C1C2=O	1,4-Diaminoanthraquinone	medium
31519-22-9	OC(=O)C1=C(O)C2=CC=CC=C2C(O)=C1	1,4-Dihydroxy-2-naphthoic acid	higher
2243-62-1	NC1=CC=CC2=C(N)C=CC=C12	1,5-Naphthalenediamine	higher
13048-33-4	C=CC(=O)OCCCCCCOC(=O)C=C	1,6-Hexanediol diacrylate	lower
58-18-4	C[C@]1(O)CC[C@H]2[C@@H]3CCC4=CC(=O)CC[C@]4(C)[C@H]3CC[C@]12C	17-Methyltestosterone	medium
135-57-9	O=C(NC1=CC=CC=C1SSC1=C(NC(=O)C2=CC=CC=C2)C=CC=C1)C1=CC=CC=C1	2,2'-Dibenzoylaminodiphenyl disulfide	medium
10222-01-2	NC(=O)C(Br)(Br)C#N	2,2-Dibromo-3-nitrilopropionamide	medium
2687-25-4	CC1=C(N)C(N)=CC=C1	2,3-Diaminotoluene	medium
602-01-7	CC1=CC=CC(=C1[N+]([O-])=O)[N+]([O-])=O	2,3-Dinitrotoluene	higher
118-79-6	OC1=C(Br)C=C(Br)C=C1Br	2,4,6-Tribromophenol	lower
88-06-2	OC1=C(Cl)C=C(Cl)C=C1Cl	2,4,6-Trichlorophenol	lower
101-37-1	C=CCOC1=NC(OCC=C)=NC(OCC=C)=N1	2,4,6-Tris(allyloxy)-1,3,5-triazine	medium
105-67-9	CC1=CC(C)=C(O)C=C1	2,4-Dimethylphenol	lower
583-78-8	OC1=CC(Cl)=CC=C1Cl	2,5-Dichlorophenol	lower
97-56-3	Cc2cc(/N=N/c1ccccc1C)ccc2N	2-amino-5-azotoluene	higher
1747-60-0	COC1=CC2=C(C=C1)N=C(N)S2	2-Amino-6-methoxybenzothiazole	higher
117-79-3	NC1=CC=C2C(=O)C3=C(C=CC=C3)C(=O)C2=C1	2-Aminoanthraquinone	higher
94-86-0	CCOC1=C(O)C=C(C=CC)C=C1	2-Ethoxy-5-(1-propenyl)phenol	lower
611-20-1	OC1=C(C=CC=C1)C#N	Benzonitrile, 2-hydroxy-	lower
818-61-1	OCCOC(=O)C=C	2-Hydroxyethyl acrylate	medium
97-52-9	COC1=CC(=CC=C1N)[N+]([O-])=O	2-Methoxy-4-nitroaniline	medium
120-71-8	COC1=CC=C(C)C=C1N	2-Methoxy-5-methylaniline	medium
99-59-2	Nc1cc(ccc1OC)[N+]([O-])=O	2-methoxy-5-nitroaniline	medium
99-55-8	CC1=C(N)C=C(C=C1)[N+]([O-])=O	2-Methyl-5-nitroaniline	medium
91-59-8	NC1=CC2=C(C=CC=C2)C=C1	2-Naphthylamine	medium
79-94-7	CC(C)(C1=CC(Br)=C(O)C(Br)=C1)C1=CC(Br)=C(O)C(Br)=C1	3,3',5,5'-Tetrabromobisphenol A	medium
119-90-4	Nc1ccc(cc1OC)c2ccc(N)c(OC)c2	3,3'-dimethoxybenzidine	medium
20325-40-0	COC1=C(C=CC(=C1)C2=CC(=C(C=C2)N)OC)N.Cl.Cl	3,3'-Dimethoxybenzidine Dihydrochloride	lower
119-93-7	Cc1cc(ccc1N)c2ccc(N)c(C)c2	3,3'-dimethylbenzidine	higher
612-82-8	CC1=C(C=CC(=C1)C2=CC(=C(C=C2)N)C)N.Cl.Cl	3,3'-Dimethylbenzidine dihydrochloride	higher
496-72-0	CC1=CC=C(N)C(N)=C1	3,4-Diaminotoluene	medium
95-76-1	NC1=CC(Cl)=C(Cl)C=C1	3,4-Dichloroaniline	higher
610-39-9	CC1=CC=C(C(=C1)[N+]([O-])=O)[N+]([O-])=O	3,4-Dinitrotoluene	medium
6344-67-8	OC1=CC2=C(CC3=CC=CC=C23)C=C1	3-Hydroxyfluorene	medium
618-45-1	CC(C)C1=CC=CC(O)=C1	3-Isopropylphenol	lower
580-51-8	OC1=CC=CC(=C1)C1=CC=CC=C1	3-Phenylphenol	medium
585-34-2	CC(C)(C)C1=CC=CC(O)=C1	3-tert-Butylphenol	lower
10081-67-1	CC(C)(C1=CC=CC=C1)C1=CC=C(NC2=CC=C(C=C2)C(C)(C)C2=CC=CC=C2)C=C1	4-(2-Phenylpropan-2-yl)-N-[4-(2-phenylpropan-2-yl)phenyl]aniline	higher
99-71-8	CCC(C)C1=CC=C(O)C=C1	4-(Butan-2-yl)phenol	lower
838-88-0	Cc2cc(Cc1ccc(N)c(C)c1)ccc2N	4,4'-methylenebis(2-methylaniline)	medium
101-61-1	CN(C)C1=CC=C(CC2=CC=C(C=C2)N(C)C)C=C1	4,4'-Methylenebis(N,N-dimethylaniline)	higher
101-77-9	NC1=CC=C(CC2=CC=C(N)C=C2)C=C1	4,4'-Methylenedianiline	higher
41481-66-7	OC1=C(CC=C)C=C(C=C1)S(=O)(=O)C1=CC(CC=C)=C(O)C=C1	4,4'-Sulfonylbis[2-(prop-2-en-1-yl)phenol]	higher
80-09-1	OC1=CC=C(C=C1)S(=O)(=O)C1=CC=C(O)C=C1	4,4'-Sulfonyldiphenol	medium
95-83-0	NC1=C(N)C=C(Cl)C=C1	4-Chloro-1,2-diaminobenzene	higher
95-69-2	CC1=C(N)C=CC(Cl)=C1	4-Chloro-2-methylaniline	medium
1570-64-5	CC1=C(O)C=CC(Cl)=C1	4-Chloro-2-methylphenol	medium
59-50-7	CC1=C(Cl)C=CC(O)=C1	4-Chloro-3-methylphenol	lower
106-47-8	NC1=CC=C(Cl)C=C1	4-Chloroaniline	lower
364-76-1	NC1=CC(=C(F)C=C1)[N+]([O-])=O	4-Fluoro-3-nitroaniline	lower
540-38-5	OC1=CC=C(I)C=C1	4-Iodophenol	lower
20265-97-8	Cl.COC1=CC=C(N)C=C1	4-Methoxyaniline hydrochloride	medium
100-02-7	OC1=CC=C(C=C1)[N+]([O-])=O	4-Nitrophenol	lower
33228-44-3	CCCCCC1=CC=C(N)C=C1	4-Pentylaniline	medium
2835-95-2	CC1=C(O)C=C(N)C=C1	5-Amino-2-methylphenol	medium
26172-55-4	CN1SC(Cl)=CC1=O	5-Chloro-2-methyl-3(2H)-isothiazolone	lower
104-67-6	CCCCCCCC1CCC(=O)O1	5-Heptyldihydro-2(3H)-furanone	medium
68555-86-2	[Na+].COC1=CC=C(C=C1)N=NC1=C(OC)C=C(N=NC2=CC=C(C=C2)S([O-])(=O)=O)C(C)=C1	Acid Orange 156	medium
50594-66-6	OC(=O)C1=C(C=CC(OC2=CC=C(C=C2Cl)C(F)(F)F)=C1)[N+]([O-])=O	Acifluorfen	lower
302-79-4	C\C(\C=C\C1=C(C)CCCC1(C)C)=C/C=C/C(/C)=C/C(O)=O	trans-Retinoic acid	medium
834-12-8	CCNC1=NC(=NC(=N1)SC)NC(C)C	Ametryn	lower
101-05-3	ClC1=CC=CC=C1NC1=NC(Cl)=NC(Cl)=N1	Anilazine	medium
23128-74-7	CC(C)(C)C1=CC(CCC(=O)NCCCCCCNC(=O)CCC2=CC(=C(O)C(=C2)C(C)(C)C)C(C)(C)C)=CC(=C1O)C(C)(C)C	Antioxidant 1098	higher
520-36-5	OC1=CC=C(C=C1)C1=CC(=O)C2=C(O1)C=C(O)C=C2O	Apigenin	lower
1912-24-9	Clc1nc(NCC)nc(NC(C)C)n1	atrazine	medium
NOCAS_47349	O.Cl.CN1CCN(CC2=CC(=CO2)C2=CC=C3N=C(O)OC3=C2)[C@H](C1)C1=CC=C(F)C=C1	AVE8488	medium
2642-71-9	CCOP(=S)(OCC)SCN1N=NC2=CC=CC=C2C1=O	Azinphos-ethyl	higher
86-50-0	COP(=S)(OC)SCN1N=NC2=C(C=CC=C2)C1=O	Azinphos-methyl	medium
22781-23-3	CNC(=O)OC1=CC=CC2=C1OC(C)(C)O2	Bendiocarb	medium
56-55-3	C1=CC2=C(C=C1)C=C1C(C=CC3=C1C=CC=C3)=C2	Benz(a)anthracene	lower
92-87-5	Nc1ccc(cc1)c2ccc(N)cc2	benzidine	medium
94-18-8	OC1=CC=C(C=C1)C(=O)OCC1=CC=CC=C1	Benzylparaben	medium
253450-09-8	FC1=CC=C(CC2CCN(CCS(=O)C3=CC=C4NC(=O)OC4=C3)CC2)C=C1	Besonprodil	lower
82657-04-3	CC1=C(C=CC=C1COC(=O)[C@@H]1[C@H](\C=C(/Cl)C(F)(F)F)C1(C)C)C1=CC=CC=C1	Bifenthrin	medium
33629-47-9	CCC(C)NC1=C(C=C(C=C1[N+]([O-])=O)C(C)(C)C)[N+]([O-])=O	Butralin	lower
94-26-8	CCCCOC(=O)C1=CC=C(O)C=C1	Butylparaben	medium
2832-40-8	CC(=O)NC1=CC=C(C=C1)\N=N\C1=C(O)C=CC(C)=C1	C.I. Disperse Yellow 3	medium
6358-53-8	COC1=CC=C(OC)C(=C1)N=NC1=C(O)C=CC2=C1C=CC=C2	C.I. Solvent Red 80	medium
842-07-9	OC1=CC=C2C=CC=CC2=C1N=NC1=CC=CC=C1	C.I. Solvent Yellow 14	higher
128639-02-1	CCOC(=O)C(Cl)CC1=C(Cl)C=C(F)C(=C1)N1N=C(C)N(C(F)F)C1=O	Carfentrazone-ethyl	lower
120-80-9	OC1=C(O)C=CC=C1	Catechol	medium
2921-88-2	CCOP(=S)(OCC)OC1=NC(Cl)=C(Cl)C=C1Cl	Chlorpyrifos	lower
480-40-0	OC1=CC2=C(C(O)=C1)C(=O)C=C(O2)C1=CC=CC=C1	Chrysin	higher
NOCAS_47248	CC1=CC2=C3N(CC2)C(=O)[C@H](NC(=O)C2=CC=NC=C2)N=C(C2=CC=CC=C2)C3=C1	CI-1018	lower
NOCAS_47291	NC1=CC2=C3N(CCC3=C1)C(=O)[C@H](NC(=O)C1=CC=CN=C1)N=C2C1=CC=CC=C1	CI-1044	higher
105512-06-9	C[C@@H](OC1=CC=C(OC2=NC=C(Cl)C=C2F)C=C1)C(=O)OCC#C	Clodinafop-propargyl mixt.	higher
99607-70-2	CCCCCC(C)OC(=O)COC1=CC=C(Cl)C2=CC=CN=C12	Cloquintocet-mexyl	lower
120-32-1	OC1=C(CC2=CC=CC=C2)C=C(Cl)C=C1	Clorophene	medium
56-72-4	CCOP(=S)(OCC)OC1=CC2=C(C=C1)C(C)=C(Cl)C(=O)O2	Coumaphos	higher
199171-88-5	CCC1=NN(C2CCCCC2)C2=C1C=CC(=C2)[C@]1(CC[C@@H](CC1)C(O)=O)C#N	CP-401387	medium
NOCAS_47299	CS(O)(=O)=O.CCOC1=CC=CC(=C1)[C@]1(CC[C@H](C)CC1)N1CCN(CC1)C1=CC=CC=C1	CP-422935	medium
210826-40-7	CC(C)(O)C1=COC(=C1)S(=O)(=O)NC(=O)NC1=C2CCCC2=CC2=C1CCC2	CP-456773	medium
220860-50-4	CCOC1=NC2=C(NC=C(C(=O)NCC3=CC=CC=C3)C2=O)C=C1	CP-457920	medium
290352-28-2	CC1=CC(NC(=O)C(O)=O)=CC(C)=C1OC1=CC=C(O)C2=C1CCC2	CP-634384	medium
NOCAS_47267	C[C@@H](O)C1=NC(=CC=N1)N1[C@@H](C)CN(C[C@H]1C)C1=NC(C)=NC(C)=N1	CP-642931	lower
21739-91-3	O=C(/C=C(C(C1=CC=C(C=C1)OC)=O)/Br)[O-].[Na+]	cytembena	medium
80-08-0	NC1=CC=C(C=C1)S(=O)(=O)C1=CC=C(N)C=C1	Dapsone	lower
139340-56-0	CS(O)(=O)=O.CC(C)(C)C1=CC(\C=C2/SC(=N)NC2=O)=CC(=C1O)C(C)(C)C	Darbufelone mesylate	higher
2392-39-4	[Na+].[Na+].C[C@@H]1C[C@H]2[C@@H]3CCC4=CC(=O)C=C[C@]4(C)[C@@]3(F)[C@@H](O)C[C@]2(C)[C@@]1(O)C(=O)COP([O-])([O-])=O	Dexamethasone sodium phosphate	medium
117-81-7	CCCCC(CC)COC(=O)C1=C(C=CC=C1)C(=O)OCC(CC)CCCC	Di(2-ethylhexyl) phthalate	medium
333-41-5	CCOP(=S)(OCC)OC1=NC(=NC(C)=C1)C(C)C	Diazinon	medium
55290-64-7	CC1=C(C)S(=O)(=O)CCS1(=O)=O	Dimethipin	medium
83657-24-3	CC(C)(C)C(O)C(=C/C1=C(Cl)C=C(Cl)C=C1)\N1C=NC=N1	Diniconazole	medium
587-85-9	[Hg](C1=CC=CC=C1)C1=CC=CC=C1	Diphenylmercury(II)	medium
2497-06-5	CCOP(=S)(OCC)SCCS(=O)(=O)CC	Disulfoton sulfone	medium
2104-64-5	CCOP(=S)(OC1=CC=C(C=C1)[N+]([O-])=O)C1=CC=CC=C1	EPN	higher
133855-98-8	FC1=CC=C(C=C1)C1(CN2C=NC=N2)OC1C1=C(Cl)C=CC=C1	Epoxiconazole	lower
563-12-2	CCOP(=S)(OCC)SCSP(=S)(OCC)OCC	Ethion	higher
91-53-2	CCOC1=CC2=C(NC(C)(C)C=C2C)C=C1	Ethoxyquin	medium
120-47-8	CCOC(=O)C1=CC=C(O)C=C1	Ethylparaben	medium
114369-43-6	ClC1=CC=C(CCC(CN2C=NC=N2)(C#N)C2=CC=CC=C2)C=C1	Fenbuconazole	higher
122-14-5	COP(=S)(OC)OC1=CC=C(C(C)=C1)[N+]([O-])=O	Fenitrothion	higher
71283-80-2	CCOC(=O)[C@@H](C)OC1=CC=C(OC2=NC3=C(O2)C=C(Cl)C=C3)C=C1	Fenoxaprop-P-ethyl	higher
55-38-9	COP(=S)(OC)OC1=CC(C)=C(SC)C=C1	Fenthion	lower
79241-46-6	CCCCOC(=O)[C@@H](C)OC1=CC=C(OC2=CC=C(C=N2)C(F)(F)F)C=C1	Fluazifop-P-butyl	lower
62924-70-3	CCN(CC1=C(Cl)C=CC=C1F)C1=C(C=C(C=C1[N+]([O-])=O)C(F)(F)F)[N+]([O-])=O	Flumetralin	medium
87546-18-7	CCCCCOC(=O)COC1=C(Cl)C=C(F)C(=C1)N1C(=O)C2=C(CCCC2)C1=O	Flumiclorac-pentyl	lower
103361-09-7	FC1=CC2=C(C=C1N1C(=O)C3=C(CCCC3)C1=O)N(CC#C)C(=O)CO2	Flumioxazin	medium
23422-53-9	Cl.CNC(=O)OC1=CC=CC(=C1)N=CN(C)C	Formetanate hydrochloride	higher
136042-19-8	[Na+].CCCCC1=NC2=C(N=CC=C2)N1CC1=CC=C(C=C1)C1=CC=CC=C1C1=NN=N[N-]1	FR130739	medium
123-31-9	OC1=CC=C(O)C=C1	Hydroquinone	higher
35554-44-0	ClC1=CC(Cl)=C(C=C1)C(CN1C=CN=C1)OCC=C	Imazalil	higher
42509-80-8	CCOP(=S)(OCC)OC1=NN(C(C)C)C(Cl)=N1	Isazofos	higher
25311-71-1	CCOP(=S)(NC(C)C)OC1=CC=CC=C1C(=O)OC(C)C	Isofenphos	medium
65277-42-1	CC(=O)N1CCN(CC1)C1=CC=C(OC[C@H]2CO[C@@](CN3C=CN=C3)(O2)C2=CC=C(Cl)C=C2Cl)C=C1	Ketoconazole	medium
121-75-5	CCOC(=O)CC(C(=O)OCC)SP(=S)(OC)OC	malathion	medium
8018-01-7	-	Mancozeb	lower
73-31-4	COC1=CC2=C(NC=C2CCNC(C)=O)C=C1	Melatonin	medium
950-37-8	COC1=NN(CSP(=S)(OC)OC)C(=O)S1	Methidathion	medium
298-00-0	COP(=S)(OC)OC1=CC=C(C=C1)[N+]([O-])=O	Methyl parathion	higher
61-73-4	[Cl-].CN(C)C1=CC2=[S+]C3=C(C=CC(=C3)N(C)C)N=C2C=C1	Methylene blue	higher
99-76-3	COC(=O)C1=CC=C(O)C=C1	Methylparaben	medium
84371-65-3	CC#C[C@]1(O)CC[C@H]2[C@@H]3CCC4=CC(=O)CCC4=C3[C@H](C[C@]12C)C1=CC=C(C=C1)N(C)C	Mifepristone	higher
15299-99-7	CCN(CC)C(=O)C(C)OC1=C2C=CC=CC2=CC=C1	Napropamide	lower
1214-39-7	C(NC1=C2N=CN=C2N=CN1)C1=CC=CC=C1	N-Benzyladenine	lower
439687-69-1	COC1=CC(OC)=C(C=C1)S(=O)(=O)N1C(=O)[C@@](N2C[C@H](O)C[C@H]2C(=O)N(C)C)(C2=CC(Cl)=CC=C12)C1=CC=CC=C1OC	Nelivaptan	lower
1836-75-5	[O-][N+](=O)C1=CC=C(OC2=C(Cl)C=C(Cl)C=C2)C=C1	Nitrofen	medium
500-38-9	CC(CC1=CC(O)=C(O)C=C1)C(C)CC1=CC=C(O)C(O)=C1	Nordihydroguaiaretic acid	medium
101-54-2	NC1=CC=C(NC2=CC=CC=C2)C=C1	N-Phenyl-1,4-benzenediamine	medium
135-88-6	N(C1=CC=CC=C1)C1=CC=C2C=CC=CC2=C1	N-Phenyl-2-naphthylamine	medium
1034-01-1	CCCCCCCCOC(=O)C1=CC(O)=C(O)C(O)=C1	Octyl gallate	medium
56-38-2	CCOP(=S)(OCC)OC1=CC=C(C=C1)[N+](=O)[O-]	parathion	higher
106-44-5	CC1=CC=C(O)C=C1	p-Cresol	lower
676116-04-4	CS(O)(=O)=O.CC1=CC(CCN2CCN(CC2)C2=NSC3=CC=CC=C23)=CC2=C1NC(=O)CC2(C)C	PD 0343701	higher
349495-42-7	CCN1N=C(C)C2=C1C(=O)NCC(=N2)C1=CC=C(O)C=C1	PharmaGSID_47263	medium
NOCAS_47330	CC(C)(O)C1=NC2=NC=C(N2N=C1)C1=CC(=C(F)C=C1)C1=C(C=CC=C1F)C#N	PharmaGSID_47330	medium
1061517-62-1	[Na+].CCOC1=CC(=CC=C1)N1C=C(N=C1C1=CC=C(C)C=C1)C(=O)N1CCN(CC1)C1=CC2=CC=CC=C2C(=C1)C([O-])=O	PharmaGSID_47337	lower
460081-99-6	OC(=O)C1=CC(=CC=C1)N(CC1=CN=CC=C1)C1=CC=C(OC(F)F)C(OC(F)F)=C1	PharmaGSID48510	medium
NOCAS_48514	[Na+].COC1=CC=C(\C=C\S(=O)(=O)[N-]C(=O)C2=CC=C(C)C=C2Cl)C=C1	PharmaGSID48514	medium
77-09-8	OC1=CC=C(C=C1)C1(OC(=O)C2=C1C=CC=C2)C1=CC=C(O)C=C1	Phenolphthalein	higher
81-90-3	OC(=O)C1=C(C=CC=C1)C(C1=CC=C(O)C=C1)C1=CC=C(O)C=C1	Phenolphthalin	higher
50-33-9	CCCCC1C(=O)N(N(C1=O)C1=CC=CC=C1)C1=CC=CC=C1	Phenylbutazone	lower
2310-17-0	CCOP(=S)(OCC)SCN1C(=O)OC2=CC(Cl)=CC=C12	Phosalone	higher
732-11-6	COP(=S)(OC)SCN1C(=O)C2=CC=CC=C2C1=O	Phosmet	lower
29232-93-7	CCN(CC)C1=NC(OP(=S)(OC)OC)=CC(C)=N1	Pirimiphos-methyl	medium
85532-75-8	CCC(C)N(C)C(=O)C1=CC2=C(C=CC=C2)C(=N1)C1=CC=CC=C1Cl	PK 11195	medium
67747-09-5	CCCN(CCOC1=C(Cl)C=C(Cl)C=C1Cl)C(=O)N1C=CN=C1	Prochloraz	higher
41198-08-7	CCCSP(=O)(OCC)OC1=C(Cl)C=C(Br)C=C1	Profenofos	medium
709-98-8	CCC(=O)NC1=CC=C(Cl)C(Cl)=C1	Propanil	medium
31218-83-4	CCNP(=S)(OC)O\C(C)=C\C(=O)OC(C)C	Propetamphos	medium
94-13-3	CCCOC(=O)C1=CC=C(O)C=C1	Propylparaben	medium
178928-70-6	OC(CN1N=CNC1=S)(CC1=C(Cl)C=CC=C1)C1(Cl)CC1	Prothioconazole	lower
129630-19-9	CCOC(=O)COC1=C(Cl)C=C(F)C(=C1)C1=NN(C)C(OC(F)F)=C1Cl	Pyraflufen-ethyl	lower
120983-64-4	OC(CN1C=NC=N1)(CC1=C(Cl)C=CC=C1)C1(Cl)CC1	Pyrasulfotole metabolite (SXX 0665)	medium
108-46-3	OC1=CC(O)=CC=C1	Resorcinol	lower
127-47-9	CC(=O)OC\C=C(/C)\C=C\C=C(/C)\C=C\C1=C(C)CCCC1(C)C	Retinol acetate	medium
122931-48-0	CCS(=O)(=O)C1=CC=CN=C1S(=O)(=O)NC(=O)NC1=NC(OC)=CC(OC)=N1	Rimsulfuron	medium
NOCAS_47366	FC1=CC=C2N(CC3=CC(F)=CC=C3)C(=CC2=C1)C(=O)NC1=CC=C2NC=CC2=C1	SAR115740	medium
122-34-9	Clc1nc(NCC)nc(NCC)n1	simazine	lower
6152-33-6	O.O.O.O.[Na+].[O-]C1=C(C=CC=C1)C1=CC=CC=C1	Sodium 2-phenylphenate tetrahydrate	medium
52-01-7	[H][C@@]12CC[C@@]3(CCC(=O)O3)[C@@]1(C)CC[C@@]1([H])[C@@]2([H])[C@@H](CC2=CC(=O)CC[C@]12C)SC(C)=O	Spironolactone	medium
NOCAS_47374	COC1=CC=C(C=C1)C(=O)NC1=C(C#N)C(NCC2=CC=CC=C2)=C2C=CC=CC2=N1	SSR161421	higher
35400-43-2	CCCSP(=S)(OCC)OC1=CC=C(SC)C=C1	Sulprofos	medium
117718-60-2	COC(=O)C1=C(CC(C)C)C(C2=NCCS2)=C(N=C1C(F)F)C(F)(F)F	Thiazopyr	lower
124-94-7	C[C@]12C[C@H](O)[C@@]3(F)[C@@H](CCC4=CC(=O)C=C[C@]34C)[C@@H]1C[C@@H](O)[C@]2(O)C(=O)CO	Triamcinolone	medium
68694-11-1	CCCOC\C(=N/C1=C(C=C(Cl)C=C1)C(F)(F)F)N1C=CN=C1	Triflumizole	higher
78-30-8	CC1=C(OP(=O)(OC2=C(C)C=CC=C2)OC2=C(C)C=CC=C2)C=CC=C1	Tri-o-cresyl phosphate	medium
603-36-1	C1=CC=C(C=C1)[Sb](C1=CC=CC=C1)C1=CC=CC=C1	Triphenylstibine	higher
162706-14-1	CC1=C(C2=C(C=CC=C2)N1CCCCC(O)=O)C1=CN=CC=C1	UK-156819	medium
212141-51-0	Cl.Cl.ClC1=CC=C(NC2=C3C=CC=CC3=C(CC3=CC=NC=C3)N=N2)C=C1	Vatalanib dihydrochloride	medium
17924-92-4	C[C@H]1CCCC(=O)CCC\C=C\C2=C(C(O)=CC(O)=C2)C(=O)O1	Zearalenone	higher

## Sheet: H295R
CASRN	SMILES	Chemical name	E2up	P4up
22915-73-7	O=C(OCCCCCCOC(=O)C1=CC=CC=C1)C1=CC=CC=C1	Hexane-1,6-diyl dibenzoate	NA	NA
57-85-2	CCC(=O)O[C@H]1CC[C@H]2[C@@H]3CCC4=CC(=O)CC[C@]4(C)[C@H]3CC[C@]12C	Testosterone propionate	nan	nan
2031-67-6	CCO[Si](C)(OCC)OCC	Triethoxymethylsilane	NA	NA
712-50-5	O=C(C1CCCCC1)C1=CC=CC=C1	Cyclohexylphenylketone	NA	NA
625114-41-2	CS(=O)(=O)C1=CC=C(C=C1Cl)[C@@H](C[C@H]1CCC(=O)C1)C(=O)NC1=NC=CN=C1	Piragliatin	NA	NA
86-30-6	O=NN(C1=CC=CC=C1)C1=CC=CC=C1	N-Nitrosodiphenylamine	NA	NA
117337-19-6	COC(=O)CSC1=C(Cl)C=C(F)C(=C1)\N=C1/SC(=O)N2CCCCN12	Fluthiacet-methyl	NA	NA
27178-16-1	-	Diisodecyl hexanedioate	NA	NA
2058-46-0	Cl.CN(C)[C@H]1[C@@H]2[C@@H](O)[C@H]3C(=C(O)[C@]2(O)C(=O)C(C(N)=O)=C1O)C(=O)C1=C(C=CC=C1O)[C@@]3(C)O	Oxytetracycline hydrochloride	ns effect	ns effect
88671-89-0	CCCCC(CN1C=NC=N1)(C#N)C1=CC=C(Cl)C=C1	Myclobutanil	ns effect	ns effect
93-08-3	CC(=O)C1=CC2=CC=CC=C2C=C1	2'-Acetonaphthone	ns effect	ns effect
122-20-3	CC(O)CN(CC(C)O)CC(C)O	Triisopropanolamine	NA	NA
5349-51-9	CCC(C)(C)C1CCC(O)CC1	4-(2-Methylbutan-2-yl)cyclohexanol	NA	NA
1300-73-8	C*.C*.NC1=CC=CC=C1 |c:5,7,t:3,lp:4:1,m:1:9.10,3:6.7.8.9|	Dimethylaniline	NA	NA
924-16-3	CCCCN(CCCC)N=O	N-Nitrosodibutylamine	NA	NA
76703-62-3	CC1(C)[C@@H](\C=C(/Cl)C(F)(F)F)[C@H]1C(=O)O[C@H](C#N)C1=CC=CC(OC2=CC=CC=C2)=C1	gamma-Cyhalothrin	NA	NA
143201-11-0	[Na+].COCC1=C(C2=CC=C(F)C=C2)C(\C=C\[C@@H](O)C[C@@H](O)CC([O-])=O)=C(N=C1C(C)C)C(C)C	Cerivastatin sodium	ns effect	ns effect
107-98-2	COCC(C)O	1-Methoxy-2-propanol	NA	NA
3120-74-9	CSC1=C(C)C=C(O)C=C1	3-Methyl-4-(methylthio)phenol	medium	borderline
142459-58-3	CC(C)N(C(=O)COC1=NN=C(S1)C(F)(F)F)C1=CC=C(F)C=C1	Flufenacet	ns effect	ns effect
106-47-8	NC1=CC=C(Cl)C=C1	4-Chloroaniline	borderline	lower
8000-34-8	-	Clove leaf oil	higher	ns effect
460081-99-6	OC(=O)C1=CC(=CC=C1)N(CC1=CN=CC=C1)C1=CC=C(OC(F)F)C(OC(F)F)=C1	PharmaGSID48510	lower	medium
51-21-8	FC1=CNC(=O)NC1=O	5-Fluorouracil	NA	NA
6175-45-7	CCOC(OCC)C(=O)C1=CC=CC=C1	2,2-Diethoxyacetophenone	NA	NA
108-44-1	CC1=CC(N)=CC=C1	3-Methylaniline	ns effect	borderline
115-86-6	O=P(OC1=CC=CC=C1)(OC1=CC=CC=C1)OC1=CC=CC=C1	Triphenyl phosphate	medium	ns effect
99-62-7	CC(C)C1=CC(=CC=C1)C(C)C	1,3-Diisopropylbenzene	NA	NA
5850-86-2	[Na+].CC1=C(C=CC(=C1)S([O-])(=O)=O)\N=N\C1=C(O)C=CC2=CC=CC=C12	C.I. Acid Orange 8, monosodium salt	NA	NA
62-75-9	CN(C)N=O	N-Nitrosodimethylamine	NA	NA
72-33-3	COc3cc4CC[C@@H]2[C@H](CC[C@@]1(C)[C@H]2CC[C@@]1(O)C#C)c4cc3	mestranol	ns effect	ns effect
66575-29-9	[H][C@@]12[C@H](O)[C@H](OC(C)=O)[C@@]3(C)O[C@](C)(CC(=O)[C@]3(O)[C@@]1(C)[C@@H](O)CCC2(C)C)C=C	Forskolin	higher	borderline
94361-06-5	CC(C1CC1)C(O)(CN1C=NC=N1)C1=CC=C(Cl)C=C1	Cyproconazole	medium	ns effect
271-89-6	O1C=CC2=C1C=CC=C2	2,3-Benzofuran	NA	NA
149-57-5	CCCCC(CC)C(O)=O	2-Ethylhexanoic acid	NA	NA
111-42-2	OCCNCCO	Diethanolamine	NA	NA
106-65-0	COC(=O)CCC(=O)OC	Dimethyl succinate	NA	NA
97-00-7	[O-][N+](=O)C1=CC(=C(Cl)C=C1)[N+]([O-])=O	1-Chloro-2,4-dinitrobenzene	NA	NA
64359-81-5	CCCCCCCCN1SC(Cl)=C(Cl)C1=O	4,5-Dichloro-2-octyl-3(2H)-isothiazolone	NA	NA
NOCAS_57890	-	Anti-OP-18/Stathmin antibody produced in rabbit	NA	NA
36673-16-2	CC(C)O[Ti](OCCN(CCO)CCO)(OCCN(CCO)CCO)OC(C)C	Isopropyl triethanolamine titanate	NA	NA
27314-13-2	CNC1=C(Cl)C(=O)N(N=C1)C1=CC=CC(=C1)C(F)(F)F	Norflurazon	lower	ns effect
626-60-8	ClC1=CC=CN=C1	3-Chloropyridine	NA	NA
111-76-2	CCCCOCCO	2-Butoxyethanol	NA	NA
707-61-9	CC1=CP(=O)(CC1)C1=CC=CC=C1	2,3-Dihydro-4-methyl-1-phenyl-1H-phosphole 1-oxide	NA	NA
1806-26-4	CCCCCCCCC1=CC=C(O)C=C1	4-Octylphenol	NA	NA
2680-03-7	CN(C)C(=O)C=C	N,N-Dimethylacrylamide	ns effect	borderline
NOCAS_34742	-	Milbemectin (mixture of 70% Milbemcin A4, 30% Milbemycin A3)	NA	NA
77-86-1	NC(CO)(CO)CO	Tromethamine	NA	NA
58-85-5	OC(=O)CCCC[C@@H]1SC[C@@H]2NC(=O)N[C@H]12	Biotin	NA	NA
1885-38-7	N#C\C=C\C1=CC=CC=C1	(2E)-3-Phenylprop-2-enenitrile	NA	NA
21087-64-9	CSC1=NN=C(C(=O)N1N)C(C)(C)C	Metribuzin	ns effect	ns effect
81777-89-1	CC1(C)CON(CC2=C(Cl)C=CC=C2)C1=O	Clomazone	higher	borderline
205-99-2	C1=CC=C2C(=C1)C1=CC=CC3=C4C=CC=CC4=CC2=C13	Benzo(b)fluoranthene	ns effect	ns effect
203942-49-8	CS([O-])(=O)=O.CN(C[C@@H](CC[N+]12CCC(CC1)(CC2)C1CCCCC1)C1=CC(Cl)=C(Cl)C=C1)C(=O)C1=CC(=CC(=C1)C(F)(F)F)C(F)(F)F	UK-337312	NA	NA
99-54-7	[O-][N+](=O)C1=CC=C(Cl)C(Cl)=C1	3,4-Dichloronitrobenzene	NA	NA
103-90-2	CC(=O)NC1=CC=C(O)C=C1	Acetaminophen	NA	NA
111-34-2	CCCCOC=C	Butyl vinyl ether	ns effect	borderline
88-69-7	CC(C)C1=C(O)C=CC=C1	2-Isopropylphenol	NA	NA
140-66-9	CC(C)(C)CC(C)(C)C1=CC=C(O)C=C1	4-(1,1,3,3-Tetramethylbutyl)phenol	NA	NA
368832-42-2	CC[C@H]1CC[C@H](NCC2=CC3=C(C=C2OC)[C@H]2C[C@H]2C(=O)N3C)[C@@H](N1)C1=CC=CC=C1	CP-728663	ns effect	borderline
141-32-2	CCCCOC(=O)C=C	Butyl acrylate	NA	NA
23696-85-7	CC=CC(=O)C1=C(C)C=CCC1(C)C	Damascenone	ns effect	borderline
99-59-2	Nc1cc(ccc1OC)[N+]([O-])=O	2-methoxy-5-nitroaniline	ns effect	medium
54965-24-1	OC(=O)CC(O)(CC(O)=O)C(O)=O.CC\C(=C(/C1=CC=CC=C1)C1=CC=C(OCCN(C)C)C=C1)C1=CC=CC=C1	Tamoxifen citrate	ns effect	ns effect
76578-14-8	CCOC(=O)C(C)OC1=CC=C(OC2=CN=C3C=C(Cl)C=CC3=N2)C=C1	Quizalofop-ethyl	NA	NA
28434-00-6	CC(C)=C[C@@H]1[C@@H](C(=O)O[C@H]2CC(=O)C(CC=C)=C2C)C1(C)C	S-Bioallethrin	NA	NA
126-14-7	CC(=O)OC[C@H]1O[C@@](COC(C)=O)(O[C@H]2O[C@H](COC(C)=O)[C@@H](OC(C)=O)[C@H](OC(C)=O)[C@H]2OC(C)=O)[C@@H](OC(C)=O)[C@@H]1OC(C)=O	Sucrose octaacetate	NA	NA
75980-60-8	CC1=CC(C)=C(C(=O)P(=O)(C2=CC=CC=C2)C2=CC=CC=C2)C(C)=C1	Diphenyl(2,4,6-trimethylbenzoyl)phosphine oxide	NA	NA
1156-19-0	CC1=CC=C(C=C1)S(=O)(=O)NC(=O)NN1CCCCCC1	Tolazamide	NA	NA
962-58-3	CCOP(=O)(OCC)OC1=NC(=NC(C)=C1)C(C)C	Diazoxon	NA	NA
62-73-7	O=P(OC=C(Cl)Cl)(OC)OC	dichlorvos	NA	NA
99-55-8	CC1=C(N)C=C(C=C1)[N+]([O-])=O	2-Methyl-5-nitroaniline	ns effect	medium
88-72-2	Cc1ccccc1[N+](=O)[O-]	2-nitrotoluene	NA	NA
26644-46-2	ClC(Cl)(Cl)C(NC=O)N1CCN(CC1)C(NC=O)C(Cl)(Cl)Cl	Triforine	ns effect	ns effect
14765-30-1	CCC(C)C1CCCCC1=O	2-sec-Butylcyclohexanone	NA	NA
95-76-1	NC1=CC(Cl)=C(Cl)C=C1	3,4-Dichloroaniline	borderline	higher
116-25-6	CC1(C)N(CO)C(=O)NC1=O	1-(Hydroxymethyl)-5,5-dimethylhydantoin	NA	NA
5329-14-6	NS(O)(=O)=O	Sulfamic acid	NA	NA
1461-22-9	CCCC[Sn](Cl)(CCCC)CCCC	Tributyltin chloride	NA	NA
826-36-8	CC1(C)CC(=O)CC(C)(C)N1	2,2,6,6-Tetramethyl-4-piperidone	NA	NA
50-22-6	C[C@]12C[C@H](O)[C@H]3[C@@H](CCC4=CC(=O)CC[C@]34C)[C@@H]1CC[C@@H]2C(=O)CO	Corticosterone	ns effect	ns effect
107-54-0	CC(C)CC(C)(O)C#C	3,5-Dimethyl-1-hexyn-3-ol	NA	NA
576-26-1	CC1=CC=CC(C)=C1O	2,6-Dimethylphenol	NA	NA
4712-55-4	O=P(OC1=CC=CC=C1)OC1=CC=CC=C1	Diphenyl phosphite	NA	NA
10081-67-1	CC(C)(C1=CC=CC=C1)C1=CC=C(NC2=CC=C(C=C2)C(C)(C)C2=CC=CC=C2)C=C1	4-(2-Phenylpropan-2-yl)-N-[4-(2-phenylpropan-2-yl)phenyl]aniline	ns effect	higher
27344-41-8	[Na+].[Na+].[O-]S(=O)(=O)C1=CC=CC=C1C=CC1=CC=C(C=C1)C1=CC=C(C=CC2=CC=CC=C2S([O-])(=O)=O)C=C1	Disodium 4,4'-bis(2-sulfostyryl)biphenyl	NA	NA
6317-18-6	N#CSCSC#N	Methylene bis(thiocyanate)	NA	NA
2859-67-8	OCCCC1=CN=CC=C1	3-(3-Pyridyl)-1-propanol	NA	NA
588941-45-1	CS(=O)(=O)C1=CC=C(C=C1Cl)[C@@H](CC1CCCC1)C(=O)NC1=NC=CN=C1	PharmaGSID_48506	NA	NA
219790-72-4	OCC(CO)N1C=NC(=C1C1=CC=NC(OC2=CC=CC=C2)=N1)C1=CC=C(F)C=C1	SB281832	NA	NA
94-59-7	C=CCC1=CC=C2OCOC2=C1	Safrole	ns effect	ns effect
90982-32-4	CCOC(=O)C1=CC=CC=C1S(=O)(=O)NC(=O)NC1=NC(OC)=CC(Cl)=N1	Chlorimuron-ethyl	NA	NA
29420-49-3	[K+].[O-]S(=O)(=O)C(F)(F)C(F)(F)C(F)(F)C(F)(F)F	PFBS-K	NA	NA
126-06-7	CC1(C)N(Cl)C(=O)N(Br)C1=O	3-Bromo-1-chloro-5,5-dimethylhydantoin	NA	NA
709-98-8	CCC(=O)NC1=CC=C(Cl)C(Cl)=C1	Propanil	ns effect	medium
87-25-2	CCOC(=O)C1=C(N)C=CC=C1	Ethyl anthranilate	ns effect	ns effect
79622-59-6	[O-][N+](=O)C1=CC(=C(Cl)C(=C1NC1=C(Cl)C=C(C=N1)C(F)(F)F)[N+]([O-])=O)C(F)(F)F	Fluazinam	NA	NA
115-77-5	OCC(CO)(CO)CO	Pentaerythritol	NA	NA
50-41-9	OC(=O)CC(O)(CC(O)=O)C(O)=O.CCN(CC)CCOC1=CC=C(C=C1)C(=C(Cl)C1=CC=CC=C1)C1=CC=CC=C1	Clomiphene citrate	ns effect	ns effect
6117-91-5	CC=CCO	But-2-en-1-ol	NA	NA
61949-77-7	CC1(C)[C@H](C=C(Cl)Cl)[C@H]1C(=O)OCC1=CC=CC(OC2=CC=CC=C2)=C1	trans-Permethrin	NA	NA
NOCAS_47389	-	SAR150640	NA	NA
200940-23-4	Cl.CC1=CC2=C(C=C1C(F)(F)F)N(CC2)C(=O)NC1=CC=C(OC2=CC=CN=C2C)N=C1	SB243213A	ns effect	ns effect
NOCAS_47383	[Na+].[O-]C(=O)C1=CC=C2N(CC3=NOC(=C3)C3=CC=C(Cl)S3)C(=NC2=C1)C(=O)NC1CCN(CC1)C1CC1	AVE3247	NA	NA
609-54-1	CC1=CC=C(C)C(=C1)S(O)(=O)=O	2,5-Dimethylbenzenesulfonic acid	NA	NA
95-65-8	CC1=C(C)C=C(O)C=C1	3,4-Dimethylphenol	medium	borderline
120-47-8	CCOC(=O)C1=CC=C(O)C=C1	Ethylparaben	lower	medium
110-44-1	C\C=C\C=C\C(O)=O	Sorbic acid	NA	NA
88-12-0	C=CN1CCCC1=O	N-Vinyl-2-pyrrolidone	NA	NA
112410-23-8	CCC1=CC=C(C=C1)C(=O)NN(C(=O)C1=CC(C)=CC(C)=C1)C(C)(C)C	Tebufenozide	ns effect	ns effect
57-83-0	CC(=O)[C@H]2CC[C@H]3[C@@H]4CCC1=CC(=O)CC[C@]1(C)[C@H]4CC[C@]23C	progesterone	nan	nan
1646-75-9	CSC(C)(C)C=NO	Aldicarb oxime	NA	NA
116-02-9	CC1CC(O)CC(C)(C)C1	3,3,5-Trimethylcyclohexanol	NA	NA
1333-39-7	C*.OS(=O)(=O)C1=CC=CC=C1 |c:7,9,t:5,lp:2:2,4:2,5:2,m:1:9.10.11|	Phenolsulfonic acid	NA	NA
219714-96-2	COC1=CN=C(OC)N2N=C(NS(=O)(=O)C3=C(C=CC=C3OCC(F)F)C(F)(F)F)N=C12	Penoxsulam	NA	NA
103-24-2	CCCCC(CC)COC(=O)CCCCCCCC(=O)OCC(CC)CCCC	Bis(2-ethylhexyl) nonanedioate	NA	NA
2386-87-0	O=C(OCC1CCC2OC2C1)C1CCC2OC2C1	UT-632	NA	NA
80-05-7	CC(C)(C1=CC=C(C=C1)O)C2=CC=C(C=C2)O	bisphenol A	lower	ns effect
6624-73-3	O=C(OCCCCCOC(=O)C1=CC=CC=C1)C1=CC=CC=C1	Pentane-1,5-diyl dibenzoate	ns effect	ns effect
57-09-0	[Br-].CCCCCCCCCCCCCCCC[N+](C)(C)C	Hexadecyltrimethylammonium bromide	NA	NA
1656-48-0	N#CCCOCCC#N	2,2'-Dicyanodiethyl ether	NA	NA
319-86-8	Cl[C@H]1[C@H](Cl)[C@@H](Cl)[C@H](Cl)[C@H](Cl)[C@@H]1Cl	delta-Hexachlorocyclohexane	NA	NA
106-46-7	ClC1=CC=C(Cl)C=C1	1,4-Dichlorobenzene	NA	NA
20662-14-0	O.O.O.O.O.O.Cl[Sc](Cl)Cl	Scandium chloride hexahydrate	NA	NA
41372-08-1	O.O.O.C[C@](N)(CC1=CC=C(O)C(O)=C1)C(O)=O.C[C@](N)(CC1=CC=C(O)C(O)=C1)C(O)=O	Methyldopa sesquihydrate	ns effect	ns effect
59-40-5	NC1=CC=C(C=C1)S(=O)(=O)NC1=CN=C2C=CC=CC2=N1	Sulfaquinoxaline	NA	NA
21725-46-2	CCNC1=NC(NC(C)(C)C#N)=NC(Cl)=N1	Cyanazine	ns effect	ns effect
64-67-5	CCOS(=O)(=O)OCC	Diethyl sulfate	NA	NA
1120-36-1	CCCCCCCCCCCCC=C	1-Tetradecene	NA	NA
88-04-0	CC1=CC(O)=CC(C)=C1Cl	4-Chloro-3,5-dimethylphenol	borderline	borderline
556-67-2	C[Si]1(C)O[Si](C)(C)O[Si](C)(C)O[Si](C)(C)O1	Octamethylcyclotetrasiloxane	NA	NA
120-61-6	COC(=O)C1=CC=C(C=C1)C(=O)OC	Dimethyl terephthalate	ns effect	ns effect
2971-36-0	OC1=CC=C(C=C1)C(C1=CC=C(O)C=C1)C(Cl)(Cl)Cl	2,2-Bis(4-hydroxyphenyl)-1,1,1-trichloroethane	higher	borderline
21564-17-0	N#CSCSC1=NC2=CC=CC=C2S1	2-(Thiocyanomethylthio)benzothiazole	NA	NA
2144-53-8	CC(=C)C(=O)OCCC(F)(F)C(F)(F)C(F)(F)C(F)(F)C(F)(F)C(F)(F)F	Tridecafluorohexylethyl methacrylate	NA	NA
2212-67-1	CCSC(=O)N1CCCCCC1	Molinate	medium	ns effect
106-50-3	NC1=CC=C(N)C=C1	para-phenylenediamine	higher	lower
7487-94-7	[Cl-].[Cl-].[Hg++]	Mercuric chloride	NA	NA
99129-21-2	CCSC(C)CC1CC(O)=C(\C(CC)=N\OC\C=C\Cl)C(=O)C1	Clethodim	NA	NA
95-50-1	ClC1=C(Cl)C=CC=C1	1,2-Dichlorobenzene	NA	NA
221671-62-1	OC(=O)C(F)(F)F.COC1=CC(C2=C(CCC3CCCCC3)SC(NC(=O)C3=CC4=CC(C)=CC(C)=C4N3CC(O)=O)=N2)=C(OC)C=C1Cl	SR146131	NA	NA
88-06-2	OC1=C(Cl)C=C(Cl)C=C1Cl	2,4,6-Trichlorophenol	higher	lower
143-50-0	ClC12C(=O)C3(Cl)C4(Cl)C1(Cl)C1(Cl)C2(Cl)C3(Cl)C4(Cl)C1(Cl)Cl	Kepone	NA	NA
288104-79-0	CCC1=C(N(N=C1C(=O)NN1CCCCC1)C1=CC=C(Cl)C=C1Cl)C1=CC=C(Br)C=C1	Surinabant	NA	NA
135080-03-4	NC(=O)N1C(=O)C(C(=O)C2=CC(Cl)=CS2)C2=C1C=C(Cl)C(F)=C2	CP-100829	NA	NA
111-15-9	CCOCCOC(C)=O	2-Ethoxyethyl acetate	ns effect	ns effect
107-92-6	CCCC(O)=O	Butanoic acid	NA	NA
110-27-0	CCCCCCCCCCCCCC(=O)OC(C)C	Isopropyl tetradecanoic acid	NA	NA
88-30-2	OC1=CC(=C(C=C1)[N+]([O-])=O)C(F)(F)F	3-Trifluoromethyl-4-nitrophenol	NA	NA
122-39-4	N(C1=CC=CC=C1)C1=CC=CC=C1	Diphenylamine	medium	borderline
334-48-5	CCCCCCCCCC(O)=O	Decanoic acid	NA	NA
81335-37-7	CC(C)C1(C)N=C(NC1=O)C1=NC2=C(C=CC=C2)C=C1C(O)=O	Imazaquin	NA	NA
84087-01-4	OC(=O)C1=C(Cl)C=CC2=CC(Cl)=CN=C12	Quinclorac	NA	NA
129453-61-8	[H][C@@]12CC[C@H](O)[C@@]1(C)CC[C@]1([H])C3=C(C[C@@H](CCCCCCCCCS(=O)CCCC(F)(F)C(F)(F)F)[C@@]21[H])C=C(O)C=C3	Fulvestrant	NA	NA
6893-02-3	N[C@@H](CC1=CC(I)=C(OC2=CC(I)=C(O)C=C2)C(I)=C1)C(O)=O	3,5,3'-Triiodothyronine	NA	NA
15299-99-7	CCN(CC)C(=O)C(C)OC1=C2C=CC=CC2=CC=C1	Napropamide	ns effect	lower
548-62-9	[Cl-].CN(C)C1=CC=C(C=C1)C(C1=CC=C(C=C1)N(C)C)=C1C=CC(C=C1)=[N+](C)C	Gentian Violet	NA	NA
486-66-8	OC1=CC=C(C=C1)C1=COC2=C(C=CC(O)=C2)C1=O	Daidzein	medium	borderline
2425-77-6	CCCCCCCCC(CO)CCCCCC	2-Hexyl-1-decanol	NA	NA
115-95-7	CC(C)=CCCC(C)(OC(C)=O)C=C	Linalyl acetate	NA	NA
6358-53-8	COC1=CC=C(OC)C(=C1)N=NC1=C(O)C=CC2=C1C=CC=C2	C.I. Solvent Red 80	medium	medium
2416-94-6	CC1=CC=C(C)C(O)=C1C	2,3,6-Trimethylphenol	NA	NA
4130-42-1	CCC1=CC(=C(O)C(=C1)C(C)(C)C)C(C)(C)C	2,6-Di-tert-butyl-4-ethylphenol	ns effect	ns effect
5131-66-8	CCCCOCC(C)O	1-Butoxy-2-propanol	NA	NA
88-41-5	CC(=O)OC1CCCCC1C(C)(C)C	2-tert-Butylcyclohexyl acetate	NA	NA
76-03-9	OC(=O)C(Cl)(Cl)Cl	Trichloroacetic acid	NA	NA
25498-49-1	-	Tripropylene glycol monomethyl ether	NA	NA
68515-49-1	-	1,2-Benzenedicarboxylic acid, di-C9-11-branched alkyl esters, C10-rich	NA	NA
700-13-0	CC1=C(O)C(C)=C(C)C(O)=C1	2,3,5-Trimethylhydroquinone	NA	NA
50-14-6	[H][C@@]1(CC[C@@]2([H])\C(CCC[C@]12C)=C\C=C1\C[C@@H](O)CCC1=C)[C@H](C)\C=C\[C@H](C)C(C)C	Ergocalciferol	ns effect	ns effect
544-63-8	CCCCCCCCCCCCCC(O)=O	Tetradecanoic acid	NA	NA
612-12-4	ClCC1=CC=CC=C1CCl	1,2-Bis(chloromethyl)benzene	NA	NA
23103-98-2	CN(C)C(=O)OC1=C(C)C(C)=NC(=N1)N(C)C	Pirimicarb	ns effect	ns effect
126833-17-8	CC1(CCCCC1)C(=O)NC1=C(Cl)C(Cl)=C(O)C=C1	Fenhexamid	ns effect	borderline
13676-54-5	O=C1C=CC(=O)N1C1=CC=C(CC2=CC=C(C=C2)N2C(=O)C=CC2=O)C=C1	Bismaleimide	NA	NA
139340-56-0	CS(O)(=O)=O.CC(C)(C)C1=CC(\C=C2/SC(=N)NC2=O)=CC(=C1O)C(C)(C)C	Darbufelone mesylate	ns effect	higher
741-58-2	CC(C)OP(=S)(OC(C)C)SCCNS(=O)(=O)C1=CC=CC=C1	Bensulide	NA	NA
647-42-7	OCCC(F)(F)C(F)(F)C(F)(F)C(F)(F)C(F)(F)C(F)(F)F	3,3,4,4,5,5,6,6,7,7,8,8,8-Tridecafluorooctan-1-ol	NA	NA
90-72-2	CN(C)CC1=CC(CN(C)C)=C(O)C(CN(C)C)=C1	2,4,6-Tris(dimethylaminomethyl)phenol	NA	NA
123-35-3	CC(C)=CCCC(=C)C=C	Myrcene	NA	NA
2996-92-1	CO[Si](OC)(OC)C1=CC=CC=C1	Trimethoxyphenylsilane	NA	NA
120-51-4	O=C(OCC1=CC=CC=C1)C1=CC=CC=C1	Benzyl benzoate	NA	NA
68-96-2	CC(=O)[C@@]1(O)CC[C@H]2[C@@H]3CCC4=CC(=O)CC[C@]4(C)[C@H]3CC[C@]12C	17alpha-Hydroxyprogesterone	nan	nan
687-47-8	CCOC(=O)[C@H](C)O	(L)-(-)-Ethyl lactate	NA	NA
94-86-0	CCOC1=C(O)C=C(C=CC)C=C1	2-Ethoxy-5-(1-propenyl)phenol	medium	lower
620-17-7	CCC1=CC=CC(O)=C1	3-Ethylphenol	NA	NA
111-31-9	CCCCCCS	1-Hexanethiol	ns effect	ns effect
478149-53-0	O=C(N[C@H]1CN2CCC1CC2)C1=CC2=C(OC=C2)C=N1	PHA-00543613	NA	NA
50-70-4	OC[C@H](O)[C@@H](O)[C@H](O)[C@H](O)CO	D-Glucitol	NA	NA
15972-60-8	CCC1=C(C(=CC=C1)CC)N(COC)C(=O)CCl	Alachlor	NA	NA
104-54-1	OCC=CC1=CC=CC=C1	3-Phenyl-2-propen-1-ol	lower	ns effect
91-66-7	CCN(CC)C1=CC=CC=C1	N,N-Diethylaniline	NA	NA
3025-30-7	CCCCC\C=C/C=C/C(=O)OCC	Ethyl (2E,4Z)-deca-2,4-dienoate	NA	NA
3871-99-6	[K+].[O-]S(=O)(=O)C(F)(F)C(F)(F)C(F)(F)C(F)(F)C(F)(F)C(F)(F)F	PFHS-K	NA	NA
NOCAS_48172	OC(=O)\C=C\C(O)=O.O=C1N(CCC2=NOC(=N2)C2=CC=C(CN3CCCCCC3)S2)C(=O)C2=C1C=CC=C2	PharmaGSID48172	ns effect	ns effect
142-19-8	CCCCCCC(=O)OCC=C	Prop-2-en-1-yl heptanoate	NA	NA
868-85-9	COP(=O)OC	Dimethyl hydrogen phosphite	NA	NA
32388-55-9	[H][C@]12C[C@@]3(CC(C(C)=O)=C1C)[C@H](C)CC[C@@]3([H])C2(C)C	1-Cedr-8-en-9-ylethanone	ns effect	ns effect
1918-02-1	NC1=C(Cl)C(Cl)=NC(C(O)=O)=C1Cl	Picloram	NA	NA
109-77-3	N#CCC#N	Propanedinitrile	NA	NA
22781-23-3	CNC(=O)OC1=CC=CC2=C1OC(C)(C)O2	Bendiocarb	medium	medium
1260-17-9	CC1=C2C(=O)C3=C(C(O)=C(O)C([C@@H]4O[C@H](CO)[C@@H](O)[C@H](O)[C@H]4O)=C3O)C(=O)C2=CC(O)=C1C(O)=O	Carminic acid	borderline	ns effect
NOCAS_47366	FC1=CC=C2N(CC3=CC(F)=CC=C3)C(=CC2=C1)C(=O)NC1=CC=C2NC=CC2=C1	SAR115740	ns effect	medium
313994-79-5	CCN1N=C(CC2=CC=CC=C2)C=C1C1CCN(C[C@H]2C[C@@H](C[C@@H]2C2=CC=CC(F)=C2)N(C)[C@H](C(C)C)C(O)=O)CC1	MK-578	NA	NA
207736-05-8	CC(C)[C@]1(CCC2=CC=C(N)C=C2)CC(O)=C(SC2=CC(C)=C(CO)C=C2C(C)(C)C)C(=O)O1	CI-1029	NA	NA
84-74-2	CCCCOC(=O)C1=CC=CC=C1C(=O)OCCCC	Dibutyl phthalate	ns effect	ns effect
75330-75-5	[H][C@]12[C@H](C[C@@H](C)C=C1C=C[C@H](C)[C@@H]2CC[C@@H]1C[C@@H](O)CC(=O)O1)OC(=O)[C@@H](C)CC	Lovastatin	ns effect	ns effect
109-46-6	CCCCNC(=S)NCCCC	N,N'-Dibutylthiourea	NA	NA
98-06-6	CC(C)(C)C1=CC=CC=C1	tert-Butylbenzene	NA	NA
98730-04-2	CC1COC2=C(C=CC=C2)N1C(=O)C(Cl)Cl	Benoxacor	ns effect	ns effect
67-20-9	O=[N+]([O-])c2ccc(/C=N/N1CC(=O)NC1=O)o2	nitrofurantoin	NA	NA
1300-72-7	C*.C*.OS(=O)(=O)C1=CC=CC=C1 |c:8,10,t:6,lp:4:2,6:2,7:2,m:1:9.10,3:10.11.12.13|	Sodium xylenesulfonate	NA	NA
123-92-2	CC(C)CCOC(C)=O	3-Methylbutyl acetate	NA	NA
55934-93-5	CCCCOC(CC)OC(C)COC(O)CC	Tripropylene glycol butyl ether	NA	NA
122-78-1	O=CCC1=CC=CC=C1	Phenylacetaldehyde	NA	NA
71751-41-2	-	Abamectin	ns effect	borderline
14351-66-7	[Na+].CC(C)C1=CC2=CC[C@@H]3[C@](C)(CCC[C@@]3(C)C([O-])=O)[C@H]2CC1	Sodium abietate	NA	NA
79902-63-9	CCC(C)(C)C(=O)O[C@H]1C[C@@H](C)C=C2C=C[C@H](C)[C@H](CC[C@@H]3C[C@@H](O)CC(=O)O3)[C@@H]12	Simvastatin	lower	ns effect
2008-41-5	CCSC(=O)N(CC(C)C)CC(C)C	Butylate	NA	NA
52315-07-8	CC1(C)C(C=C(Cl)Cl)C1C(=O)OC(C#N)C1=CC=CC(OC2=CC=CC=C2)=C1	Cypermethrin	ns effect	ns effect
84852-15-3	-	4-Nonylphenol, branched	NA	NA
133-90-4	NC1=C(Cl)C(=CC(Cl)=C1)C(O)=O	Chloramben	NA	NA
97-53-0	COC1=C(O)C=CC(CC=C)=C1	Eugenol	borderline	ns effect
142-08-5	O=C1NC=CC=C1	2-Pyridone	NA	NA
56-53-1	Oc1ccc(cc1)C(\CC)=C(/CC)c2ccc(O)cc2	diethylstilbestrol	lower	ns effect
1024-57-3	[H][C@]12[C@@H]3O[C@@H]3[C@H](Cl)[C@@]1([H])[C@@]1(Cl)C(Cl)=C(Cl)C2(Cl)C1(Cl)Cl	Heptachlor epoxide	NA	NA
13473-26-2	OC1=C(Br)C2=C(C=C1Br)C1(OC(=O)C3=C1C(Cl)=C(Cl)C(Cl)=C3Cl)C1=C(O2)C(Br)=C(O)C(Br)=C1	D&C Red 27	NA	NA
188425-85-6	ClC1=CC=C(C=C1)C1=C(NC(=O)C2=C(Cl)N=CC=C2)C=CC=C1	Boscalid	ns effect	ns effect
104795-68-8	[Na+].COC1=CC2=C(SC(C(=O)NC3=NN=N[N-]3)=C2OC(C)C)C=C1	CI-959	NA	NA
122931-48-0	CCS(=O)(=O)C1=CC=CN=C1S(=O)(=O)NC(=O)NC1=NC(OC)=CC(OC)=N1	Rimsulfuron	ns effect	medium
1469-48-3	O=C1NC(=O)[C@@H]2CC=CC[C@H]12	cis-1,2,3,6-Tetrahydrophthalimide	NA	NA
532-32-1	[Na+].[O-]C(=O)C1=CC=CC=C1	Sodium benzoate	NA	NA
124-13-0	CCCCCCCC=O	Octanal	NA	NA
126-75-0	CCOP(=O)(OCC)SCCSCC	Demeton-S	NA	NA
114-26-1	CNC(=O)OC1=CC=CC=C1OC(C)C	Propoxur	ns effect	ns effect
611-20-1	OC1=C(C=CC=C1)C#N	Benzonitrile, 2-hydroxy-	borderline	lower
123-99-9	OC(=O)CCCCCCCC(O)=O	Nonanedioic acid	NA	NA
1752-30-3	CC(C)=NNC(N)=S	Acetone thiosemicarbazide	NA	NA
104206-82-8	CS(=O)(=O)C1=CC(=C(C=C1)C(=O)C1C(=O)CCCC1=O)[N+]([O-])=O	Mesotrione	NA	NA
717-74-8	CC(C)C1=CC(=CC(=C1)C(C)C)C(C)C	1,3,5-Triisopropylbenzene	NA	NA
40487-42-1	CCC(CC)NC1=C(C(C)=C(C)C=C1[N+]([O-])=O)[N+]([O-])=O	Pendimethalin	NA	NA
2687-25-4	CC1=C(N)C(N)=CC=C1	2,3-Diaminotoluene	borderline	medium
NOCAS_47267	C[C@@H](O)C1=NC(=CC=N1)N1[C@@H](C)CN(C[C@H]1C)C1=NC(C)=NC(C)=N1	CP-642931	ns effect	lower
58846-77-8	CCCCCCCCCCO[C@@H]1O[C@H](CO)[C@@H](O)[C@H](O)[C@H]1O	Decyl beta-D-glucopyranoside	NA	NA
78-63-7	CC(C)(C)OOC(C)(C)CCC(C)(C)OOC(C)(C)C	2,5-Dimethyl-2,5-di-(tert-butylperoxy)hexane	NA	NA
4574-04-3	[Cl-].CCCCCCCCCCCCCC[N+](C)(C)C	Myristyltrimethylammonium chlorideN,N,N-Trimethyltetradecan-1-aminium chloride	NA	NA
5655-61-8	CC(=O)O[C@@H]1C[C@@H]2CC[C@@]1(C)C2(C)C	(-)Bronyl acetate	NA	NA
4418-26-2	[Na+].C\C([O-])=C1/C(=O)OC(C)=CC1=O	Sodium dehydroacetate	NA	NA
6379-73-3	COC1=CC(=CC=C1C)C(C)C	5-Isopropyl-2-methylanisole	NA	NA
101463-69-8	FC1=CC=CC(F)=C1C(=O)NC(=O)NC1=C(F)C=C(OC2=C(Cl)C=C(C=C2)C(F)(F)F)C=C1	Flufenoxuron	ns effect	ns effect
12427-38-2	[Mn++].[S-]C(=S)NCCNC([S-])=S	Maneb	ns effect	borderline
3277-26-7	C[SiH](C)O[SiH](C)C	1,1,3,3-Tetramethyldisiloxane	NA	NA
3380-34-5	OC1=C(OC2=CC=C(Cl)C=C2Cl)C=CC(Cl)=C1	Triclosan	ns effect	ns effect
79-30-1	CC(C)C(Cl)=O	2-Methylpropanoyl chloride	NA	NA
134-32-7	NC1=CC=CC2=C1C=CC=C2	1-Naphthylamine	NA	NA
199119-58-9	[Na+].COC1=CC(OC)=NC(NC(=O)[N-]S(=O)(=O)C2=NC=CC=C2OCC(F)(F)F)=N1	Trifloxysulfuron-sodium	NA	NA
498-81-7	CC1CCC(CC1)C(C)(C)O	Dihydro-alpha-terpineol	NA	NA
3852-09-3	COCCC(=O)OC	Methyl 3-methoxypropionate	NA	NA
1563-66-2	CNC(=O)OC1=CC=CC2=C1OC(C)(C)C2	Carbofuran	borderline	ns effect
35575-96-3	COP(=O)(OC)SCN1C(=O)OC2=CC(Cl)=CN=C12	Azamethiphos	NA	NA
25496-72-4	-	Glyceryl monooleate	NA	NA
21662-09-9	CCCCC\C=C/CCC=O	(4Z)-4-Decenal	borderline	ns effect
693-54-9	CCCCCCCCC(C)=O	2-Decanone	NA	NA
79-19-6	NNC(N)=S	Thiosemicarbazide	NA	NA
82640-04-8	Cl.OC1=CC=C(C=C1)C1=C(C(=O)C2=CC=C(OCCN3CCCCC3)C=C2)C2=CC=C(O)C=C2S1	Raloxifene hydrochloride	ns effect	ns effect
2078-54-8	CC(C)C1=CC=CC(C(C)C)=C1O	Propofol	NA	NA
50-33-9	CCCCC1C(=O)N(N(C1=O)C1=CC=CC=C1)C1=CC=CC=C1	Phenylbutazone	ns effect	lower
99-51-4	CC1=CC=C(C=C1C)[N+]([O-])=O	1,2-Dimethyl-4-nitrobenzene	NA	NA
605-45-8	CC(C)OC(=O)C1=CC=CC=C1C(=O)OC(C)C	Diisopropyl phthalate	borderline	ns effect
1100-88-5	[Cl-].C(C1=CC=CC=C1)[P+](C1=CC=CC=C1)(C1=CC=CC=C1)C1=CC=CC=C1	Benzyltriphenylphosphonium chloride	NA	NA
105-90-8	CCC(=O)OC\C=C(/C)CCC=C(C)C	Geranyl propionate	NA	NA
91-53-2	CCOC1=CC2=C(NC(C)(C)C=C2C)C=C1	Ethoxyquin	ns effect	medium
463-40-1	CC\C=C/C\C=C/C\C=C/CCCCCCCC(O)=O	Linolenic acid	NA	NA
57-11-4	CCCCCCCCCCCCCCCCCC(O)=O	Octadecanoic acid	NA	NA
119-36-8	COC(=O)C1=C(O)C=CC=C1	Methyl salicylate	NA	NA
6359-98-4	[Na+].[Na+].CC1=NN(C(=O)C1N=NC1=CC=C(C=C1)S([O-])(=O)=O)C1=CC(Cl)=C(C=C1Cl)S([O-])(=O)=O	C.I. Acid Yellow 17, disodium salt	NA	NA
5103-71-9	Cl[C@H]1C[C@H]2[C@@H]([C@H]1Cl)[C@@]1(Cl)C(Cl)=C(Cl)[C@]2(Cl)C1(Cl)Cl	cis-Chlordane	NA	NA
115-32-2	OC(C1=CC=C(Cl)C=C1)(C1=CC=C(Cl)C=C1)C(Cl)(Cl)Cl	Dicofol	NA	NA
112-80-1	CCCCCCCC\C=C/CCCCCCCC(O)=O	Oleic acid	NA	NA
106-58-1	CN1CCN(C)CC1	1,4-Dimethylpiperazine	NA	NA
153233-91-1	CCOC1=C(C=CC(=C1)C(C)(C)C)C1COC(=N1)C1=C(F)C=CC=C1F	Etoxazole	ns effect	ns effect
7659-86-1	CCCCC(CC)COC(=O)CS	2-Ethylhexyl sulfanylacetate	NA	NA
556-61-6	CN=C=S	Methyl isothiocyanate	NA	NA
1120-21-4	CCCCCCCCCCC	Undecane	NA	NA
55-18-5	CCN(CC)N=O	N-nitrosodiethylamine	NA	NA
7287-19-6	CSC1=NC(NC(C)C)=NC(NC(C)C)=N1	Prometryn	higher	ns effect
4151-50-2	CCNS(=O)(=O)C(F)(F)C(F)(F)C(F)(F)C(F)(F)C(F)(F)C(F)(F)C(F)(F)C(F)(F)F	Sulfluramid	NA	NA
1139-30-6	C[C@@]12CC[C@@H]3[C@H](CC3(C)C)C(=C)CC[C@H]1O2	(-)Carophyllene oxide	NA	NA
110235-47-7	CC#CC1=CC(C)=NC(NC2=CC=CC=C2)=N1	Mepanipyrim	medium	ns effect
17557-23-2	CC(C)(COCC1CO1)COCC1CO1	Neopentyl glycol diglycidyl ether	borderline	ns effect
104-61-0	CCCCCC1CCC(=O)O1	gamma-Nonanolactone	NA	NA
612-82-8	CC1=C(C=CC(=C1)C2=CC(=C(C=C2)N)C)N.Cl.Cl	3,3'-Dimethylbenzidine dihydrochloride	medium	higher
85509-19-9	C[Si](CN1C=NC=N1)(C1=CC=C(F)C=C1)C1=CC=C(F)C=C1	Flusilazole	ns effect	ns effect
826-62-0	O=C1OC(=O)C2C3CC(C=C3)C12	3a,4,7,7a-Tetrahydro-4,7-methanoisobenzofuran-1,3-dione	NA	NA
87-91-2	CCOC(=O)[C@H](O)[C@@H](O)C(=O)OCC	Diethyl L-tartrate	NA	NA
26896-20-8	-	Neodecanoic acid	NA	NA
98-87-3	ClC(Cl)C1=CC=CC=C1	Benzal chloride	NA	NA
23422-53-9	Cl.CNC(=O)OC1=CC=CC(=C1)N=CN(C)C	Formetanate hydrochloride	higher	higher
108-48-5	CC1=CC=CC(C)=N1	2,6-Dimethylpyridine	ns effect	borderline
95-56-7	OC1=C(Br)C=CC=C1	2-Bromophenol	NA	NA
120068-37-3	NC1=C(C(=NN1C1=C(Cl)C=C(C=C1Cl)C(F)(F)F)C#N)S(=O)C(F)(F)F	Fipronil	NA	NA
500-38-9	CC(CC1=CC(O)=C(O)C=C1)C(C)CC1=CC=C(O)C(O)=C1	Nordihydroguaiaretic acid	ns effect	medium
51-24-1	OC(=O)CC1=CC(I)=C(OC2=CC(I)=C(O)C=C2)C(I)=C1	Tiratricol	NA	NA
NOCAS_47291	NC1=CC2=C3N(CCC3=C1)C(=O)[C@H](NC(=O)C1=CC=CN=C1)N=C2C1=CC=CC=C1	CI-1044	medium	higher
68694-11-1	CCCOC\C(=N/C1=C(C=C(Cl)C=C1)C(F)(F)F)N1C=CN=C1	Triflumizole	ns effect	higher
2110-18-1	C(CC1=CC=CC=C1)CC1=CC=CC=N1	2-(3-Phenylpropyl)pyridine	medium	borderline
27193-86-8	-	Dodecylphenol	NA	NA
4638-48-6	OC1=C(C=C(Cl)C=C1)C(=O)NC1=CC=CC=C1	5-Chlorosalicylanilide	NA	NA
1330-78-5	-	Tricresyl phosphate	borderline	ns effect
1120-04-3	[Na+].CCCCCCCCCCCCCCCCCCOS([O-])(=O)=O	Octadecyl sulfate sodium salt	NA	NA
43121-43-3	CC(C)(C)C(=O)C(OC1=CC=C(Cl)C=C1)N1C=NC=N1	Triadimefon	ns effect	ns effect
553-26-4	C1=CC(=CC=N1)C1=CC=NC=C1	4,4'-Bipyridine	ns effect	borderline
623-33-6	Cl.CCOC(=O)CN	Ethyl glycinate hydrochloride	NA	NA
75-07-0	CC=O	Acetaldehyde	NA	NA
120-55-8	O=C(OCCOCCOC(=O)C1=CC=CC=C1)C1=CC=CC=C1	Diethylene glycol dibenzoate	NA	NA
121-87-9	NC1=C(Cl)C=C(C=C1)[N+]([O-])=O	2-Chloro-4-nitroaniline	ns effect	ns effect
27323-41-7	-	Dodecylbenzene sulfonate triethanolamine (1:1)	NA	NA
263553-33-9	CC1=CC=C(C=C1)S(O)(=O)=O.CCN(C(C)C)C(=O)C1=CC(OC[C@H](C)NC2=CC=NC=C2)=CC(C)=C1	GW473178E methyl benzene sulphonic acid	NA	NA
80844-07-1	CCOC1=CC=C(C=C1)C(C)(C)COCC1=CC(OC2=CC=CC=C2)=CC=C1	Etofenprox	ns effect	ns effect
107-07-3	OCCCl	2-Chloroethanol	NA	NA
111-55-7	CC(=O)OCCOC(C)=O	1,2-Ethanediol diacetate	NA	NA
122-99-6	OCCOC1=CC=CC=C1	2-Phenoxyethanol	NA	NA
102-27-2	CCNC1=CC(C)=CC=C1	N-Ethyl-3-methylaniline	NA	NA
66441-23-4	CCOC(=O)C(C)OC1=CC=C(OC2=NC3=C(O2)C=C(Cl)C=C3)C=C1	Fenoxaprop-ethyl	NA	NA
197077-55-7	COCC1=NN=C(N1C1=C(Cl)C(Cl)=CC2=C1NC(=O)C(=O)N2)C1=C[N+]([O-])=CC=C1	UK-333747	NA	NA
77-93-0	CCOC(=O)CC(O)(CC(=O)OCC)C(=O)OCC	Triethyl citrate	NA	NA
194098-25-4	CNCC1=CC=C(NC(=O)C2=CNC3=C2C(=O)CCC3)C=C1	CP-409092	NA	NA
93-52-7	BrCC(Br)C1=CC=CC=C1	1,2-dibromo(phenyl)ethane	NA	NA
52-68-6	COP(=O)(OC)C(O)C(Cl)(Cl)Cl	Trichlorfon	NA	NA
16587-71-6	CCC(C)(C)C1CCC(=O)CC1	4-(tert-Pentyl)-cyclohexanone	NA	NA
3391-86-4	CCCCCC(O)C=C	1-Octen-3-ol	NA	NA
98-02-2	SCC1=CC=CO1	2-Furylmethanethiol	NA	NA
3173-72-6	O=C=NC1=CC=CC2=C(C=CC=C12)N=C=O	1,5-Naphthalene diisocyanate	NA	NA
2835-95-2	CC1=C(O)C=C(N)C=C1	5-Amino-2-methylphenol	medium	medium
3006-93-7	O=C1C=CC(=O)N1C1=CC(=CC=C1)N1C(=O)C=CC1=O	N,N'-1,3-Phenylenedimaleimide	NA	NA
54-62-6	NC1=NC(N)=C2N=C(CNC3=CC=C(C=C3)C(=O)N[C@@H](CCC(O)=O)C(O)=O)C=NC2=N1	4-Aminofolic acid	NA	NA
99-97-8	CN(C)C1=CC=C(C)C=C1	N,N,4-Trimethylaniline	NA	NA
123-05-7	CCCCC(CC)C=O	2-Ethylhexanal	NA	NA
4437-85-8	CCC1COC(=O)O1	Butylene carbonate	NA	NA
135-57-9	O=C(NC1=CC=CC=C1SSC1=C(NC(=O)C2=CC=CC=C2)C=CC=C1)C1=CC=CC=C1	2,2'-Dibenzoylaminodiphenyl disulfide	medium	medium
151506-44-4	COC1=CC=C(C=C1)N1N=C(C=C1C1=CC=C(C=C1)S(C)=O)C(F)F	FR140423	higher	ns effect
33629-47-9	CCC(C)NC1=C(C=C(C=C1[N+]([O-])=O)C(C)(C)C)[N+]([O-])=O	Butralin	ns effect	lower
NOCAS_47305	CNC(=O)[C@H]1O[C@H]([C@H](O)[C@@H]1N)N1C=NC2=C1N=CN=C2NCC1=CC(Cl)=CC=C1OCC1=CC(C)=NO1	CP-608039	NA	NA
2588-04-7	CCOP(=S)(OCC)SCS(=O)(=O)CC	Phorate sulfone	ns effect	ns effect
3524-68-3	OCC(COC(=O)C=C)(COC(=O)C=C)COC(=O)C=C	Pentaerythritol triacrylate	NA	NA
53-41-8	C[C@]12CC[C@H]3[C@@H](CC[C@H]4C[C@H](O)CC[C@]34C)[C@@H]1CCC2=O	Androsterone	nan	nan
30516-87-1	CC1=CN([C@H]2C[C@H](N=[N+]=[N-])[C@@H](CO)O2)C(=O)NC1=O	3'-Azido-3'-deoxythymidine	NA	NA
31482-56-1	CCN(CCC#N)C1=CC=C(C=C1)N=NC1=CC=C(C=C1)[N+]([O-])=O	C.I. Disperse Orange 25	NA	NA
4221-68-5	OC1=CC=C(C=C1C1CCCCC1)C1(CCCCC1)C1=CC(C2CCCCC2)=C(O)C=C1	1,1-Bis(3-cyclohexyl-4-hydroxyphenyl)cyclohexane	NA	NA
2104-64-5	CCOP(=S)(OC1=CC=C(C=C1)[N+]([O-])=O)C1=CC=CC=C1	EPN	medium	higher
25956-17-6	[Na+].[Na+].COC1=C(C=C(C)C(=C1)S([O-])(=O)=O)\N=N\C1=C2C=CC(=CC2=CC=C1O)S([O-])(=O)=O	Allura Red C.I.16035	NA	NA
6422-86-2	CCCCC(CC)COC(=O)C1=CC=C(C=C1)C(=O)OCC(CC)CCCC	Bis(2-ethylhexyl) terephthalate	ns effect	ns effect
109-04-6	BrC1=CC=CC=N1	2-Bromopyridine	NA	NA
5394-36-5	CCC1(C)NC(=O)NC1=O	5-Ethyl-5-methylhydantoin	NA	NA
111-30-8	O=CCCCC=O	Glutaraldehyde	NA	NA
67762-27-0	-	Alcohols, C16-18	NA	NA
10605-21-7	COC(=O)NC1=NC2=CC=CC=C2N1	Carbendazim	NA	NA
96-54-8	CN1C=CC=C1	1-Methylpyrrole	NA	NA
72178-02-0	CS(=O)(=O)NC(=O)C1=CC(OC2=CC=C(C=C2Cl)C(F)(F)F)=CC=C1[N+]([O-])=O	Fomesafen	NA	NA
314-40-9	CCC(C)N1C(=O)NC(C)=C(Br)C1=O	Bromacil	borderline	ns effect
108-39-4	CC1=CC(O)=CC=C1	m-Cresol	NA	NA
60-01-5	CCCC(=O)OCC(COC(=O)CCC)OC(=O)CCC	Glycerol tributyrate	NA	NA
149-30-4	SC1=NC2=C(S1)C=CC=C2	2-Mercaptobenzothiazole	ns effect	ns effect
121-54-0	[Cl-].CC(C)(C)CC(C)(C)C1=CC=C(OCCOCC[N+](C)(C)CC2=CC=CC=C2)C=C1	Benzethonium chloride	ns effect	ns effect
98105-99-8	OC(=O)C1=CN(C2=CC=C(F)C=C2)C2=CC(N3CCNCC3)=C(F)C=C2C1=O	Sarafloxacin	NA	NA
111-96-6	COCCOCCOC	Bis(2-methoxyethyl) ether	NA	NA
83-67-0	CN1C=NC2=C1C(=O)NC(=O)N2C	Theobromine	NA	NA
179465-71-5	NC(=O)N(O)[C@H]1C[C@@H](OC2=CC=CC(OC3=CC=C(F)C=C3)=C2)C=C1	CJ-013790	medium	ns effect
50-65-7	OC1=C(C=C(Cl)C=C1)C(=O)NC1=CC=C(C=C1Cl)[N+]([O-])=O	Niclosamide	ns effect	ns effect
214535-77-0	CC(C)(O)C1=CC=C(CNC(=O)C2=CC=CN=C2OC2=CC=C(F)C=C2)C=C1	CP-457677	higher	borderline
112-05-0	CCCCCCCCC(O)=O	Nonanoic acid	lower	ns effect
584-84-9	CC1=CC=C(C=C1N=C=O)N=C=O	Toluene-2,4-diisocyanate	ns effect	ns effect
3068-00-6	OCCC(O)CO	1,2,4-Butanetriol	ns effect	ns effect
142-87-0	[Na+].CCCCCCCCCCOS([O-])(=O)=O	Sodium decyl sulfate	NA	NA
1061517-62-1	[Na+].CCOC1=CC(=CC=C1)N1C=C(N=C1C1=CC=C(C)C=C1)C(=O)N1CCN(CC1)C1=CC2=CC=CC=C2C(=C1)C([O-])=O	PharmaGSID_47337	ns effect	lower
53-86-1	Clc1ccc(cc1)C(=O)n3c2ccc(cc2c(CC(=O)O)c3C)OC	indomethacin	ns effect	ns effect
79-24-3	CC[N+]([O-])=O	Nitroethane	NA	NA
NOCAS_47387	OC(=O)CCC(O)=O.CC(=O)NC1(CCN(CC[C@]2(CN(C(=O)CO2)C2=CC=CC=C2)C2=CC=C(Cl)C(Cl)=C2)CC1)C1=CC=CC(F)=C1	SAR102779	NA	NA
2051-62-9	ClC1=CC=C(C=C1)C1=CC=CC=C1	4-Chlorobiphenyl	NA	NA
2114-11-6	NC(=O)OCC=C	Allyl carbamate	NA	NA
1879-09-0	CC1=CC(C)=C(O)C(=C1)C(C)(C)C	6-tert-Butyl-2,4-xylenol	NA	NA
158081-99-3	O[C@@H]1[C@@H](CC2=CC=C(C=C2)C2=CC=CC=C2)COC2=C1C=CC(=C2)C1(CCCC1)C(O)=O	CP-105696	NA	NA
3811-04-9	[K+].[O-][Cl](=O)=O	Potassium chlorate	NA	NA
90-12-0	CC1=C2C=CC=CC2=CC=C1	1-Methylnaphthalene	NA	NA
16219-75-3	CC=C1CC2CC1C=C2	5-Ethylidene-2-norbornene	NA	NA
55179-31-2	CC(C)(C)C(O)C(OC1=CC=C(C=C1)C1=CC=CC=C1)N1C=NC=N1	Bitertanol	ns effect	ns effect
14816-18-3	CCOP(=S)(OCC)O\N=C(/C#N)C1=CC=CC=C1	Phoxim	ns effect	borderline
445295-04-5	C[C@@H](OC1=CC=C(CNC(=O)C2=CC=CN=C2OC2=CC=C3OCOC3=C2)C(F)=C1)C(O)=O	CP-671305	higher	borderline
26172-55-4	CN1SC(Cl)=CC1=O	5-Chloro-2-methyl-3(2H)-isothiazolone	ns effect	lower
110-65-6	OCC#CCO	2-Butyne-1,4-diol	NA	NA
2425-06-1	ClC(Cl)C(Cl)(Cl)SN2C(=O)C1CC=CCC1C2=O	captafol	ns effect	borderline
148477-71-8	CCC(C)(C)C(=O)OC1=C(C(=O)OC11CCCCC1)C1=CC=C(Cl)C=C1Cl	Spirodiclofen	medium	ns effect
2465-27-2	Cl.CN(C)C1=CC=C(C=C1)C(=N)C1=CC=C(C=C1)N(C)C	Auramine hydrochloride	ns effect	ns effect
1541-81-7	CCCCCCCCCCCCN1CCOCC1	4-Dodecylmorpholine	ns effect	ns effect
121-91-5	OC(=O)C1=CC(=CC=C1)C(O)=O	1,3-Benzenedicarboxylic acid	NA	NA
101-80-4	NC1=CC=C(OC2=CC=C(N)C=C2)C=C1	4,4'-Oxydianiline	ns effect	ns effect
27955-94-8	CC(C1=CC=C(O)C=C1)(C1=CC=C(O)C=C1)C1=CC=C(O)C=C1	4,4',4-Ethane-1,1,1-triyltriphenol	NA	NA
60-12-8	OCCC1=CC=CC=C1	2-Phenylethanol	NA	NA
42978-66-5	CC(COC(C)COC(=O)C=C)OCC(C)OC(=O)C=C	Tripropylene glycol diacrylate	NA	NA
22224-92-6	CCOP(=O)(NC(C)C)OC1=CC=C(SC)C(C)=C1	Fenamiphos	ns effect	ns effect
163515-14-8	COC[C@H](C)N(C(=O)CCl)C1=C(C)SC=C1C	Dimethenamid-P	NA	NA
75389-89-8	-	2,4(or 4,6)-Diethyl-6(or 2)-methyl-1,3-benzenediamine	NA	NA
99607-70-2	CCCCCC(C)OC(=O)COC1=CC=C(Cl)C2=CC=CN=C12	Cloquintocet-mexyl	ns effect	lower
77-71-4	CC1(C)NC(=O)NC1=O	5,5-Dimethylhydantoin	NA	NA
25152-84-5	CCCCC\C=C\C=C\C=O	(E,E)-2,4-Decadienal	NA	NA
116-06-3	CNC(=O)ON=CC(C)(C)SC	Aldicarb	NA	NA
628-63-7	CCCCCOC(C)=O	Pentyl acetate	NA	NA
122-18-9	[Cl-].CCCCCCCCCCCCCCCC[N+](C)(C)CC1=CC=CC=C1	Benzylhexadecyldimethylammonium chloride	NA	NA
61-73-4	[Cl-].CN(C)C1=CC2=[S+]C3=C(C=CC(=C3)N(C)C)N=C2C=C1	Methylene blue	ns effect	higher
532-02-5	[Na+].[O-]S(=O)(=O)C1=CC2=C(C=CC=C2)C=C1	Sodium 2-naphthalenesulfonate	NA	NA
82-44-0	ClC1=C2C(=O)C3=C(C=CC=C3)C(=O)C2=CC=C1	1-Chloroanthraquinone	medium	ns effect
1034-01-1	CCCCCCCCOC(=O)C1=CC(O)=C(O)C(O)=C1	Octyl gallate	ns effect	medium
120-83-2	OC1=C(Cl)C=C(Cl)C=C1	2,4-Dichlorophenol	higher	borderline
3033-77-0	[Cl-].C[N+](C)(C)CC1CO1	N,N,N-Trimethyl(oxiran-2-yl)methanaminium chloride	NA	NA
89-61-2	[O-][N+](=O)C1=C(Cl)C=CC(Cl)=C1	1,4-Dichloro-2-nitrobenzene	NA	NA
66357-35-5	CNC(NCCSCC1=CC=C(CN(C)C)O1)=C[N+]([O-])=O	Ranitidine	NA	NA
141-93-5	CCC1=CC(CC)=CC=C1	1,3-Diethylbenzene	NA	NA
132-64-9	O1C2=CC=CC=C2C2=C1C=CC=C2	Dibenzofuran	NA	NA
118-58-1	OC1=C(C=CC=C1)C(=O)OCC1=CC=CC=C1	Benzyl salicylate	ns effect	ns effect
103-23-1	CCCCC(CC)COC(=O)CCCCC(=O)OCC(CC)CCCC	Di(2-ethylhexyl) adipate	NA	NA
90325-47-6	CCCC(O)C(O)CO	1,2,3-Hexanetriol	NA	NA
92-44-4	OC1=CC2=C(C=CC=C2)C=C1O	2,3-Dihydroxynaphthalene	borderline	ns effect
97886-45-8	CSC(=O)C1=C(N=C(C(C(=O)SC)=C1CC(C)C)C(F)(F)F)C(F)F	Dithiopyr	NA	NA
10482-56-1	CC1=CC[C@H](CC1)C(C)(C)O	(L)-alpha-Terpineol	NA	NA
239110-15-7	FC(F)(F)C1=CN=C(CNC(=O)C2=C(Cl)C=CC=C2Cl)C(Cl)=C1	Fluopicolide	ns effect	ns effect
124-18-5	CCCCCCCCCC	Decane	NA	NA
104-82-5	CC1=CC=C(CCl)C=C1	4-Methylbenzyl chloride	NA	NA
108-11-2	CC(C)CC(C)O	4-Methyl-2-pentanol	NA	NA
94-47-3	O=C(OCCC1=CC=CC=C1)C1=CC=CC=C1	2-Phenylethyl benzoate	NA	NA
NOCAS_47333	CC1=NC=C(C=N1)[C@@H](CCCCCCC1=NC2=C(CCCN2)C=C1)CC(O)=O	PharmaGSID_47333	ns effect	ns effect
131983-72-7	CC1(C)CCC(=CC2=CC=C(Cl)C=C2)C1(O)CN1C=NC=N1	Triticonazole	medium	ns effect
97-78-9	CCCCCCCCCCCC(=O)N(C)CC(O)=O	N-Dodecanoyl-N-methylglycine	NA	NA
101-20-2	ClC1=CC=C(NC(=O)NC2=CC=C(Cl)C(Cl)=C2)C=C1	Triclocarban	ns effect	ns effect
103-41-3	O=C(OCC1=CC=CC=C1)C=CC1=CC=CC=C1	Benzyl cinnamate	borderline	ns effect
1897-45-6	ClC1=C(Cl)C(C#N)=C(Cl)C(C#N)=C1Cl	Chlorothalonil	ns effect	ns effect
150-13-0	NC1=CC=C(C=C1)C(O)=O	4-Aminobenzoic acid	NA	NA
50471-44-8	CC1(OC(=O)N(C1=O)C1=CC(Cl)=CC(Cl)=C1)C=C	Vinclozolin	ns effect	ns effect
1401-55-4	-	Tannic acid	NA	NA
818-61-1	OCCOC(=O)C=C	2-Hydroxyethyl acrylate	ns effect	medium
25606-41-1	Cl.CCCOC(=O)NCCCN(C)C	Propamocarb hydrochloride	NA	NA
4291-63-8	NC1=NC(Cl)=NC2=C1N=CN2[C@H]1C[C@H](O)[C@@H](CO)O1	Cladribine	medium	ns effect
7696-12-0	CC(C)=CC1C(C(=O)OCN2C(=O)C3=C(CCCC3)C2=O)C1(C)C	Tetramethrin	NA	NA
6846-50-0	CC(C)C(OC(=O)C(C)C)C(C)(C)COC(=O)C(C)C	2,2,4-Trimethyl-1,3-pentanediol diisobutyrate	NA	NA
150-46-9	CCOB(OCC)OCC	Triethyl borate	NA	NA
2610-11-9	[Na+].[Na+].OC1=C(N=NC2=CC=C(C=C2)N=NC2=CC=C(C=C2)S([O-])(=O)=O)C(=CC2=CC(NC(=O)C3=CC=CC=C3)=CC=C12)S([O-])(=O)=O	C.I. Direct Red 81 disodium salt	ns effect	ns effect
78-77-3	CC(C)CBr	1-Bromo-2-methylpropane	NA	NA
161050-58-4	COC1=CC=CC(C(=O)NN(C(=O)C2=CC(C)=CC(C)=C2)C(C)(C)C)=C1C	Methoxyfenozide	ns effect	ns effect
35256-85-0	CC(C)N(CC1=CC=CC=C1)C(=O)C(C)(C)C	Butam	ns effect	ns effect
58-56-0	Cl.CC1=NC=C(CO)C(CO)=C1O	Pyridoxine hydrochloride	NA	NA
28159-98-0	CSC1=NC(NC(C)(C)C)=NC(NC2CC2)=N1	Cybutryne	higher	borderline
6283-25-6	NC1=CC(=CC=C1Cl)[N+]([O-])=O	2-Chloro-5-nitroaniline	ns effect	borderline
509-34-2	CCN(CC)C1=CC=C2C(OC3=CC(=CC=C3C22OC(=O)C3=CC=CC=C23)N(CC)CC)=C1	C.I. Solvent Red 49	NA	NA
533-23-3	CCOC(=O)COC1=C(Cl)C=C(Cl)C=C1	2,4-D-ethyl ester	NA	NA
1031-07-8	ClC1=C(Cl)C2(Cl)C3COS(=O)(=O)OCC3C1(Cl)C2(Cl)Cl	Endosulfan sulfate	lower	ns effect
103-33-3	C1=CC=C(C=C1)N=NC1=CC=CC=C1	Azobenzene	lower	borderline
92-84-2	N1C2=CC=CC=C2SC2=C1C=CC=C2	Phenothiazine	medium	ns effect
77-89-4	CCOC(=O)CC(CC(=O)OCC)(OC(C)=O)C(=O)OCC	Acetyltriethyl citrate	NA	NA
27176-87-0	CCCCCCCCCCCC*.OS(=O)(=O)C1=CC=CC=C1 |c:18,20,t:16,lp:13:2,15:2,16:2,m:12:20.21.22|	Dodecylbenzenesulfonic acid	NA	NA
17354-14-2	CCCCNC1=CC=C(NCCCC)C2=C1C(=O)C1=C(C=CC=C1)C2=O	1,4-Bis(butylamino)anthracene-9,10-dione	ns effect	higher
63612-50-0	CC1(C)NC(=O)N(C1=O)C1=CC(=C(C=C1)[N+]([O-])=O)C(F)(F)F	Nilutamide	NA	NA
68359-37-5	CC1(C)C(C=C(Cl)Cl)C1C(=O)OC(C#N)C1=CC=C(F)C(OC2=CC=CC=C2)=C1	Cyfluthrin	higher	ns effect
64091-91-4	CN(CCCC(=O)C1=CC=CN=C1)N=O	4-(N-Methyl-N-nitrosamino)-1-(3-pyridyl)-1-butanone	ns effect	borderline
80-46-6	CCC(C)(C)C1=CC=C(O)C=C1	4-(2-Methylbutan-2-yl)phenol	lower	ns effect
4065-45-6	COC1=C(C=C(C(=O)C2=CC=CC=C2)C(O)=C1)S(O)(=O)=O	Sulisobenzone	NA	NA
960-71-4	C1=CC=C(C=C1)B(C1=CC=CC=C1)C1=CC=CC=C1	Triphenylborane	ns effect	ns effect
2497-06-5	CCOP(=S)(OCC)SCCS(=O)(=O)CC	Disulfoton sulfone	borderline	medium
6344-67-8	OC1=CC2=C(CC3=CC=CC=C23)C=C1	3-Hydroxyfluorene	ns effect	medium
NOCAS_48509	CCCN(C1CCN(CC1)C(=O)C1CCNCC1)[C@@H]1CCC2=C(C1)C=C(OC)C=C2	PharmaGSID_48509	NA	NA
335-76-2	OC(=O)C(F)(F)C(F)(F)C(F)(F)C(F)(F)C(F)(F)C(F)(F)C(F)(F)C(F)(F)C(F)(F)F	PFDA	ns effect	ns effect
26225-79-6	CCOC1OC2=C(C=C(OS(C)(=O)=O)C=C2)C1(C)C	Ethofumesate	NA	NA
1610-18-0	COC1=NC(NC(C)C)=NC(NC(C)C)=N1	Prometon	medium	borderline
550-44-7	CN1C(=O)C2=C(C=CC=C2)C1=O	N-Methylphthalimide	NA	NA
108-03-2	CCC[N+]([O-])=O	1-Nitropropane	NA	NA
13963-57-0	CC(=O)[CH-]\C(C)=[O+]/[Al](\[O+]=C(\C)[CH-]C(C)=O)\[O+]=C(\C)[CH-]C(C)=O	Aluminum trisacetoacetate	NA	NA
56-38-2	CCOP(=S)(OCC)OC1=CC=C(C=C1)[N+](=O)[O-]	parathion	medium	higher
123-51-3	CC(C)CCO	Isopentyl alcohol	NA	NA
460-00-4	FC1=CC=C(Br)C=C1	1-Bromo-4-fluorobenzene	NA	NA
1303-11-3	[As]#[In]	Indium arsenide	ns effect	ns effect
68515-48-0	-	DINP branched	ns effect	borderline
137-26-8	CN(C)C(=S)SSC(=S)N(C)C	Thiram	NA	NA
118-55-8	OC1=C(C=CC=C1)C(=O)OC1=CC=CC=C1	Phenyl salicylate	NA	NA
97-23-4	OC1=CC=C(Cl)C=C1CC1=CC(Cl)=CC=C1O	Dichlorophen	borderline	ns effect
94-26-8	CCCCOC(=O)C1=CC=C(O)C=C1	Butylparaben	ns effect	medium
117-81-7	CCCCC(CC)COC(=O)C1=C(C=CC=C1)C(=O)OCC(CC)CCCC	Di(2-ethylhexyl) phthalate	medium	medium
98-00-0	OCC1=CC=CO1	Furfuryl alcohol	NA	NA
2499-95-8	CCCCCCOC(=O)C=C	Hexyl acrylate	NA	NA
3388-04-3	CO[Si](CCC1CCC2OC2C1)(OC)OC	beta-(3,4-Epoxycyclohexyl)ethyltrimethoxysilane	ns effect	ns effect
55512-33-9	CCCCCCCCSC(=O)OC1=CC(Cl)=NN=C1C1=CC=CC=C1	Pyridate	NA	NA
81334-34-1	CC(C)C1(C)N=C(NC1=O)C1=NC=CC=C1C(O)=O	Imazapyr	NA	NA
78-30-8	CC1=C(OP(=O)(OC2=C(C)C=CC=C2)OC2=C(C)C=CC=C2)C=CC=C1	Tri-o-cresyl phosphate	borderline	medium
74115-24-5	ClC1=CC=CC=C1C1=NN=C(N=N1)C1=C(Cl)C=CC=C1	Clofentezine	ns effect	ns effect
93-76-5	OC(=O)COC1=C(Cl)C=C(Cl)C(Cl)=C1	2,4,5-Trichlorophenoxyacetic acid	NA	NA
178928-70-6	OC(CN1N=CNC1=S)(CC1=C(Cl)C=CC=C1)C1(Cl)CC1	Prothioconazole	ns effect	lower
62-23-7	OC(=O)C1=CC=C(C=C1)[N+]([O-])=O	4-Nitrobenzoic acid	ns effect	ns effect
112-53-8	CCCCCCCCCCCCO	1-Dodecanol	NA	NA
3634-83-1	O=C=NCC1=CC(CN=C=O)=CC=C1	1,3-Bis(isocyanatomethyl)benzene	NA	NA
112529-15-4	Cl.CCC1=CN=C(CCOC2=CC=C(CC3SC(=O)NC3=O)C=C2)C=C1	Pioglitazone hydrochloride	ns effect	ns effect
128-39-2	CC(C)(C)C1=CC=CC(=C1O)C(C)(C)C	2,6-Di-tert-butylphenol	NA	NA
29122-68-7	CC(C)NCC(O)COC1=CC=C(CC(N)=O)C=C1	Atenolol	NA	NA
135-20-6	[NH4+].[O-]N(N=O)C1=CC=CC=C1	Cupferron	NA	NA
128-04-1	[Na+].CN(C)C([S-])=S	Sodium dimethyldithiocarbamate	ns effect	borderline
23779-32-0	CCO[Si](CCCNC(N)=O)(OCC)OCC	1-[3-(Triethoxysilyl)propyl]urea	NA	NA
4422-95-1	ClC(=O)C1=CC(=CC(=C1)C(Cl)=O)C(Cl)=O	1,3,5-Benzenetricarbonyl trichloride	NA	NA
104-72-3	CCCCCCCCCCC1=CC=CC=C1	Decylbenzene	NA	NA
111-14-8	CCCCCCC(O)=O	Heptanoic acid	NA	NA
89-87-2	CC1=CC(C)=C(C=C1)[N+]([O-])=O	1,3-Dimethyl-4-nitrobenzene	NA	NA
31218-83-4	CCNP(=S)(OC)O\C(C)=C\C(=O)OC(C)C	Propetamphos	borderline	medium
5536-61-8	[Na+].CC(=C)C([O-])=O	Sodium methacrylate	NA	NA
94-46-2	CC(C)CCOC(=O)C1=CC=CC=C1	Isopentyl benzoate	NA	NA
85532-75-8	CCC(C)N(C)C(=O)C1=CC2=C(C=CC=C2)C(=N1)C1=CC=CC=C1Cl	PK 11195	borderline	medium
957-51-7	CN(C)C(=O)C(C1=CC=CC=C1)C1=CC=CC=C1	Diphenamid	NA	NA
85-40-5	O=C1NC(=O)C2CC=CCC12	1,2,3,6-Tetrahydrophthalimide	NA	NA
742693-38-5	FC(F)(F)C1=CC=CC(C(=O)N[C@H]([C@@H]2CCCCN2)C2=CC=CC=C2)=C1Cl	SSR504734	NA	NA
68555-86-2	[Na+].COC1=CC=C(C=C1)N=NC1=C(OC)C=C(N=NC2=CC=C(C=C2)S([O-])(=O)=O)C(C)=C1	Acid Orange 156	borderline	medium
102-71-6	OCCN(CCO)CCO	Triethanolamine	NA	NA
54-11-5	CN1CCC[C@H]1C1=CN=CC=C1	Nicotine	ns effect	borderline
127-47-9	CC(=O)OC\C=C(/C)\C=C\C=C(/C)\C=C\C1=C(C)CCCC1(C)C	Retinol acetate	ns effect	medium
181274-15-7	[Na+].CCCOC1=NN(C(=O)[N-]S(=O)(=O)C2=C(C=CC=C2)C(=O)OC)C(=O)N1C	Propoxycarbazone-sodium	NA	NA
3056-17-5	CC1=CN([C@@H]2O[C@H](CO)C=C2)C(=O)NC1=O	Stavudine	NA	NA
117-84-0	CCCCCCCCOC(=O)C1=C(C=CC=C1)C(=O)OCCCCCCCC	Dioctyl phthalate	ns effect	ns effect
NOCAS_48516	[Na+].FC1=CC=C(C(=O)[N-]S(=O)(=O)\C=C\C2=CC=CC=C2)C(Cl)=C1	PharmaGSID48516	borderline	ns effect
35554-44-0	ClC1=CC(Cl)=C(C=C1)C(CN1C=CN=C1)OCC=C	Imazalil	ns effect	higher
1323-38-2	-	Glyceryl monoricinoleate	NA	NA
95-49-8	CC1=C(Cl)C=CC=C1	2-Chlorotoluene	NA	NA
684-93-5	CN(C(=O)N)N=O	n-nitroso-n-methylurea	NA	NA
129-00-0	C1=CC2=C3C(C=CC4=CC=CC(C=C2)=C34)=C1	Pyrene	lower	ns effect
1143-38-0	OC1=C2C(CC3=CC=CC(O)=C3C2=O)=CC=C1	Anthralin	ns effect	ns effect
311-45-5	CCOP(=O)(OCC)OC1=CC=C(C=C1)[N+]([O-])=O	Paraoxon	ns effect	ns effect
NOCAS_47292	Cl.NCC1(CC2=NOC(=O)N2)CCCCC1	PD 0200347	NA	NA
61-82-5	NC1=NNC=N1	Amitrole	NA	NA
50-29-3	ClC1=CC=C(C=C1)C(C1=CC=C(Cl)C=C1)C(Cl)(Cl)Cl	p,p'-DDT	NA	NA
67-71-0	CS(C)(=O)=O	Dimethyl sulfone	NA	NA
126-07-8	O=C2C1=C(OC)C=C(OC)C(Cl)=C1O[C@]32C(OC)=CC(C[C@@](C)3[H])=O	griseofulvin	NA	NA
127308-82-1	C(CC1=CC2=C(OCO2)C=C1)N1CCC[C@H](C1)OC(C1=CC=CC=C1)C1=CC=CC=C1	Zamifenacin	NA	NA
NOCAS_47218	-	Sodium bisulfite, mixture of NaHSO3 and Na2S2O5	NA	NA
64436-13-1	C[As+](C)(C)CC([O-])=O	Arsenobetaine	NA	NA
789-02-6	ClC1=CC=C(C=C1)C(C1=CC=CC=C1Cl)C(Cl)(Cl)Cl	o,p'-DDT	ns effect	ns effect
101-05-3	ClC1=CC=CC=C1NC1=NC(Cl)=NC(Cl)=N1	Anilazine	higher	medium
839-90-7	OCCN1C(=O)N(CCO)C(=O)N(CCO)C1=O	Tris(2-hydroxyethyl) isocyanurate	NA	NA
208-96-8	C1=CC2=C3C1=CC=CC3=CC=C2	Acenaphthylene	NA	NA
79983-71-4	CCCCC(O)(CN1C=NC=N1)C1=CC=C(Cl)C=C1Cl	Hexaconazole	NA	NA
13301-61-6	CCN(CCC#N)C1=CC=C(C=C1)N=NC1=C(Cl)C=C(C=C1Cl)[N+]([O-])=O	C.I. Disperse Orange 37	NA	NA
5405-41-4	CCOC(=O)CC(C)O	Ethyl 3-hydroxybutyrate	NA	NA
154-42-7	NC1=NC2=C(NC=N2)C(=S)N1	6-Thioguanine	ns effect	ns effect
75-12-7	NC=O	Formamide	NA	NA
78587-05-0	CC1C(SC(=O)N1C(=O)NC2CCCCC2)C3=CC=C(C=C3)Cl	Hexythiazox	higher	borderline
104-87-0	CC1=CC=C(C=O)C=C1	4-Methylbenzaldehyde	NA	NA
79-44-7	CN(C)C(Cl)=O	Dimethylcarbamoyl chloride	NA	NA
109-08-0	CC1=NC=CN=C1	2-Methylpyrazine	NA	NA
484-17-3	OC1=CC2=C(C=CC=C2)C2=CC=CC=C12	9-Phenanthrol	NA	NA
NOCAS_47299	CS(O)(=O)=O.CCOC1=CC=CC(=C1)[C@]1(CC[C@H](C)CC1)N1CCN(CC1)C1=CC=CC=C1	CP-422935	borderline	medium
617-89-0	NCC1=CC=CO1	Furfurylamine	NA	NA
298-46-4	NC(=O)N1C2=CC=CC=C2C=CC2=C1C=CC=C2	Carbamazepine	NA	NA
668981-02-0	CC(C)C1=NN=C2C=CC(=CN12)C1=C(N=CO1)C1=CC(F)=CC=C1F	CP-863187	ns effect	borderline
32809-16-8	CC12CC1(C)C(=O)N(C2=O)C1=CC(Cl)=CC(Cl)=C1	Procymidone	lower	ns effect
13292-46-1	CO[C@H]1\C=C\O[C@@]2(C)OC3=C(C2=O)C2=C(C(O)=C3C)C(O)=C(NC(=O)\C(C)=C/C=C/[C@H](C)[C@H](O)[C@@H](C)[C@@H](O)[C@@H](C)[C@H](OC(C)=O)[C@@H]1C)C(\C=N\N1CCN(C)CC1)=C2O	Rifampicin	ns effect	borderline
111-70-6	CCCCCCCO	1-Heptanol	NA	NA
2433-14-9	OC1CCC(CC1)C1CCCCC1	4-Cyclohexylcyclohexanol	borderline	ns effect
349495-42-7	CCN1N=C(C)C2=C1C(=O)NCC(=N2)C1=CC=C(O)C=C1	PharmaGSID_47263	higher	medium
706-14-9	CCCCCCC1CCC(=O)O1	gamma-Decanolactone	NA	NA
78-69-3	CCC(C)(O)CCCC(C)C	3,7-Dimethyl-3-octanol	NA	NA
114369-43-6	ClC1=CC=C(CCC(CN2C=NC=N2)(C#N)C2=CC=CC=C2)C=C1	Fenbuconazole	ns effect	higher
39515-41-8	CC1(C)C(C(=O)OC(C#N)C2=CC=CC(OC3=CC=CC=C3)=C2)C1(C)C	Fenpropathrin	NA	NA
79-06-1	NC(=O)C=C	acrylamide	ns effect	ns effect
16529-56-9	CC(C=C)C#N	2-Methyl-3-butenenitrile	NA	NA
111-44-4	ClCCOCCCl	Bis(2-chloroethyl) ether	NA	NA
35400-43-2	CCCSP(=S)(OCC)OC1=CC=C(SC)C=C1	Sulprofos	ns effect	medium
120983-64-4	OC(CN1C=NC=N1)(CC1=C(Cl)C=CC=C1)C1(Cl)CC1	Pyrasulfotole metabolite (SXX 0665)	ns effect	medium
732-26-3	CC(C)(C)C1=CC(=C(O)C(=C1)C(C)(C)C)C(C)(C)C	2,4,6-Tris(tert-butyl)phenol	NA	NA
62-74-8	[Na+].[O-]C(=O)CF	Sodium fluoroacetate	NA	NA
4602-84-0	CC(C)=CCCC(C)=CCCC(C)=CCO	Farnesol	ns effect	ns effect
462-95-3	CCOCOCC	Diethoxymethane	ns effect	ns effect
6842-15-5	C\C=C\C\C=C\C\C=C\CC=C	1-Propene, tetramer	NA	NA
629-76-5	CCCCCCCCCCCCCCCO	1-Pentadecanol	borderline	ns effect
120-95-6	CCC(C)(C)C1=CC(=C(O)C=C1)C(C)(C)CC	2,4-Bis(2-methylbutan-2-yl)phenol	NA	NA
107-88-0	CC(O)CCO	1,3-Butanediol	NA	NA
104-66-5	C(COC1=CC=CC=C1)OC1=CC=CC=C1	1,2-Diphenoxyethane	borderline	ns effect
110-17-8	OC(=O)\C=C\C(O)=O	Fumaric acid	NA	NA
96-18-4	ClCC(Cl)CCl	1,2,3-trichloropropane	NA	NA
496-46-8	[H][C@@]12NC(=O)N[C@]1([H])NC(=O)N2	Glycoluril	NA	NA
106-43-4	CC1=CC=C(Cl)C=C1	4-Chlorotoluene	NA	NA
147-24-0	Cl.CN(C)CCOC(C1=CC=CC=C1)C1=CC=CC=C1	Diphenhydramine hydrochloride	NA	NA
NOCAS_47394	-	Grinstad Soft-N-Safe	NA	NA
2176-62-7	ClC1=NC(Cl)=C(Cl)C(Cl)=C1Cl	Pentachloropyridine	NA	NA
102-82-9	CCCCN(CCCC)CCCC	Tributylamine	NA	NA
NOCAS_48507	Cl.CN1C(=O)C=C(OC2=C(F)C=C(F)C=C2)C2=C1N=C(NCC(C)(C)O)N=C2	PharmaGSID48507	ns effect	ns effect
41484-35-9	CC(C)(C)C1=CC(CCC(=O)OCCSCCOC(=O)CCC2=CC(=C(O)C(=C2)C(C)(C)C)C(C)(C)C)=CC(=C1O)C(C)(C)C	Thiodiethylene bis(3-(3,5-di-tert-butyl-4-hydroxyphenyl)propionate)	NA	NA
6359-82-6	[Na+].CC1=NN(C(=O)C1N=NC1=CC=CC=C1)C1=CC=C(C=C1)S([O-])(=O)=O	Acid Yellow 11	NA	NA
106-23-0	CC(CCC=C(C)C)CC=O	Citronellal	NA	NA
86-98-6	ClC1=CC=C2C(Cl)=CC=NC2=C1	4,7-Dichloroquinoline	NA	NA
744-45-6	O=C(OC1=CC=CC=C1)C1=CC(=CC=C1)C(=O)OC1=CC=CC=C1	Diphenyl isophthalate	medium	ns effect
55290-64-7	CC1=C(C)S(=O)(=O)CCS1(=O)=O	Dimethipin	ns effect	medium
100-97-0	C1N2CN3CN1CN(C2)C3	Methenamine	NA	NA
106-24-1	CC(C)=CCC\C(C)=C\CO	Geraniol	NA	NA
36653-82-4	CCCCCCCCCCCCCCCCO	1-Hexadecanol	NA	NA
110-80-5	CCOCCO	2-Ethoxyethanol	NA	NA
31519-22-9	OC(=O)C1=C(O)C2=CC=CC=C2C(O)=C1	1,4-Dihydroxy-2-naphthoic acid	ns effect	higher
927-62-8	CCCCN(C)C	N,N-Dimethylbutylamine	NA	NA
76738-62-0	CC(C)(C)[C@@H](O)[C@@H](CC1=CC=C(Cl)C=C1)N1C=NC=N1	Paclobutrazol	medium	ns effect
2310-17-0	CCOP(=S)(OCC)SCN1C(=O)OC2=CC(Cl)=CC=C12	Phosalone	ns effect	higher
300-76-5	COP(=O)(OC)OC(Br)C(Cl)(Cl)Br	Naled	NA	NA
14938-35-3	CCCCCC1=CC=C(O)C=C1	4-Pentylphenol	medium	ns effect
120-32-1	OC1=C(CC2=CC=CC=C2)C=C(Cl)C=C1	Clorophene	borderline	medium
55-38-9	COP(=S)(OC)OC1=CC(C)=C(SC)C=C1	Fenthion	higher	lower
6789-88-4	CCCCCCOC(=O)C1=CC=CC=C1	Hexyl benzoate	NA	NA
361377-29-9	CO\N=C(\C1=NOCCO1)C1=C(OC2=NC=NC(OC3=CC=CC=C3Cl)=C2F)C=CC=C1	Fluoxastrobin	NA	NA
111-85-3	CCCCCCCCCl	1-Chlorooctane	NA	NA
2943-75-1	CCCCCCCC[Si](OCC)(OCC)OCC	Triethoxyoctylsilane	borderline	ns effect
2605-79-0	CCCCCCCCCC[N+](C)(C)[O-]	N,N-Dimethyldecylamine oxide	ns effect	ns effect
137-30-4	CN(C)C(=S)S[Zn]SC(=S)N(C)C	Ziram	NA	NA
80-27-3	CCC(=O)OC(C)(C)C1CCC(C)=CC1	Terpinyl propionate	NA	NA
50-69-1	OC[C@@H](O)[C@@H](O)[C@@H](O)C=O	D-Ribose	NA	NA
152019-73-3	CCC1=CC=CC(C)=C1N(C(C)COC)C(=O)C(O)=O	Metolachlor OA	NA	NA
113136-77-9	OC(=O)C1(CC1)C(=O)NC1=CC=C(Cl)C=C1Cl	Cyclanilide	NA	NA
130-15-4	O=C1C=CC(=O)C2=C1C=CC=C2	1,4-Naphthoquinone	NA	NA
50-21-5	CC(O)C(O)=O	Lactic acid	NA	NA
78-48-8	CCCCSP(=O)(SCCCC)SCCCC	Tribufos	NA	NA
156052-68-5	CCC(C)(NC(=O)C1=CC(Cl)=C(C)C(Cl)=C1)C(=O)CCl	Zoxamide	NA	NA
86-50-0	COP(=S)(OC)SCN1N=NC2=C(C=CC=C2)C1=O	Azinphos-methyl	ns effect	medium
111-69-3	N#CCCCCC#N	Hexanedinitrile	NA	NA
249296-43-3	CS(O)(=O)=O.CC1=NC=CN1C1=CC=C(SC2=CC=CC(=C2)C2(CCOCC2)C(N)=O)C=C1	CJ-013610	NA	NA
78-42-2	CCCCC(CC)COP(=O)(OCC(CC)CCCC)OCC(CC)CCCC	Tris(2-ethylhexyl) phosphate	NA	NA
71283-80-2	CCOC(=O)[C@@H](C)OC1=CC=C(OC2=NC3=C(O2)C=C(Cl)C=C3)C=C1	Fenoxaprop-P-ethyl	ns effect	higher
96-09-3	C1OC1C1=CC=CC=C1	styrene-7,8-oxide	NA	NA
16752-77-5	CNC(=O)ON=C(C)SC	Methomyl	ns effect	ns effect
120-12-7	C1=CC2=CC3=C(C=CC=C3)C=C2C=C1	Anthracene	lower	ns effect
1570-64-5	CC1=C(O)C=CC(Cl)=C1	4-Chloro-2-methylphenol	medium	medium
124-04-9	OC(=O)CCCCC(O)=O	Hexanedioic acid	NA	NA
8000-41-7	-	Terpineol	NA	NA
1214-39-7	C(NC1=C2N=CN=C2N=CN1)C1=CC=CC=C1	N-Benzyladenine	medium	lower
512-56-1	COP(=O)(OC)OC	Trimethyl phosphate	NA	NA
50892-23-4	CC1=C(C)C(NC2=NC(SCC(O)=O)=NC(Cl)=C2)=CC=C1	Pirinixic acid	ns effect	ns effect
215297-27-1	CCCOC1=C(C=C(C=C1)S(=O)(=O)N1CCN(CC)CC1)C1=NC2=C(CC)N(CC3=CC=CC=N3)N=C2C(=O)N1	UK-343664	borderline	borderline
93-53-8	CC(C=O)C1=CC=CC=C1	Hydratropaldehyde	NA	NA
116-17-6	CC(C)OP(OC(C)C)OC(C)C	Tripropan-2-yl phosphite	NA	NA
108-74-7	CN1CN(C)CN(C)C1	Hexahydro-1,3,5-trimethyl-1,3,5-triazine	ns effect	ns effect
5153-25-3	CCCCC(CC)COC(=O)C1=CC=C(O)C=C1	2-Ethylhexylparaben	NA	NA
52806-53-8	CC(C)(O)C(=O)NC1=CC(=C(C=C1)[N+]([O-])=O)C(F)(F)F	Hydroxyflutamide	NA	NA
127-07-1	NC(=O)NO	Hydroxyurea	NA	NA
79-09-4	CCC(O)=O	Propionic acid	NA	NA
919-30-2	CCO[Si](CCCN)(OCC)OCC	3-Aminopropyltriethoxysilane	borderline	ns effect
100-54-9	N#CC1=CN=CC=C1	3-Pyridinecarbonitrile	NA	NA
122-66-7	N(Nc1ccccc1)c2ccccc2	1,2-diphenylhydrazine	borderline	ns effect
21739-91-3	O=C(/C=C(C(C1=CC=C(C=C1)OC)=O)/Br)[O-].[Na+]	cytembena	lower	medium
169590-42-5	CC1=CC=C(C=C1)C1=CC(=NN1C1=CC=C(C=C1)S(N)(=O)=O)C(F)(F)F	Celecoxib	NA	NA
627-30-5	OCCCCl	3-Chloro-1-propanol	NA	NA
528-29-0	[O-][N+](=O)C1=C(C=CC=C1)[N+]([O-])=O	1,2-Dinitrobenzene	NA	NA
3383-96-8	COP(=S)(OC)OC1=CC=C(SC2=CC=C(OP(=S)(OC)OC)C=C2)C=C1	Temephos	NA	NA
94-75-7	OC(=O)COC1=C(Cl)C=C(Cl)C=C1	2,4-Dichlorophenoxyacetic acid	ns effect	ns effect
136-45-8	CCCOC(=O)C1=CC=C(N=C1)C(=O)OCCC	Dipropyl pyridine-2,5-dicarboxylate	NA	NA
35958-30-6	CC(C1=C(O)C(=CC(=C1)C(C)(C)C)C(C)(C)C)C1=C(O)C(=CC(=C1)C(C)(C)C)C(C)(C)C	Tetrabutyl ethylidenebisphenol	NA	NA
446-72-0	C1=CC(=CC=C1C2=COC3=CC(=CC(=C3C2=O)O)O)O	Genistein	ns effect	ns effect
648917-13-9	OC(=O)C1CCN(CC1)C1=C(NC(=O)NC(=O)C2=CC(F)=C(F)C=C2Cl)C=C(F)C=C1	AVE2865	NA	NA
4672-49-5	CS(=O)(=O)OCCOS(C)(=O)=O	Ethylene dimethanesulfonate	borderline	ns effect
1338-43-8	CCCCCCCC\C=C/CCCCCCCC(=O)OC[C@@H](O)[C@H]1OC[C@H](O)[C@H]1O	Sorbitan, mono-(9Z)-9-octadecenoate	NA	NA
140939-17-9	[Na+].CCC1=CC=CC(CC)=C1NC(=O)C([O-])=O	Alachlor sec-oxanilic acid sodium salt	NA	NA
65-23-6	CC1=C(O)C(CO)=C(CO)C=N1	Pyridoxine	NA	NA
95-95-4	OC1=C(Cl)C=C(Cl)C(Cl)=C1	2,4,5-Trichlorophenol	NA	NA
104-51-8	CCCCC1=CC=CC=C1	Butylbenzene	NA	NA
NOCAS_47362	CCOC(=O)[C@@]1(OC2=CC=CC=C2[C@@H]1N)C1=CC=CC=C1	SSR150106	ns effect	ns effect
125-84-8	CCC1(CCC(=O)NC1=O)C1=CC=C(N)C=C1	Aminoglutethimide	ns effect	borderline
39300-45-3	-	Dinocap	NA	NA
162706-14-1	CC1=C(C2=C(C=CC=C2)N1CCCCC(O)=O)C1=CN=CC=C1	UK-156819	ns effect	medium
139-02-6	[Na+].[O-]C1=CC=CC=C1	Sodium phenolate	NA	NA
60-51-5	CNC(=O)CSP(=S)(OC)OC	Dimethoate	ns effect	ns effect
98967-40-9	CC1=NC2=NC(=NN2C=C1)S(=O)(=O)NC1=C(F)C=CC=C1F	Flumetsulam	ns effect	ns effect
58-08-2	CN1C=NC2=C1C(=O)N(C)C(=O)N2C	Caffeine	NA	NA
110-75-8	ClCCOC=C	2-Chloroethyl vinyl ether	NA	NA
52645-53-1	CC1(C)C(C=C(Cl)Cl)C1C(=O)OCC1=CC(OC2=CC=CC=C2)=CC=C1	Permethrin	medium	ns effect
110-52-1	BrCCCCBr	1,4-Dibromobutane	NA	NA
107-21-1	OCCO	Ethylene glycol	NA	NA
13254-34-7	CC(C)CCCC(C)(C)O	2,6-Dimethyl-2-heptanol	NA	NA
1134-23-2	CCSC(=O)N(CC)C1CCCCC1	Cycloate	higher	ns effect
838-88-0	Cc2cc(Cc1ccc(N)c(C)c1)ccc2N	4,4'-methylenebis(2-methylaniline)	ns effect	medium
644-97-3	ClP(Cl)C1=CC=CC=C1	Phenyl phosphorus dichloride	NA	NA
81405-85-8	C*.COC(=O)C1=C(C=CC=C1)C1=NC(=O)C(C)(N1)C(C)C |c:7,9,t:5,12,lp:3:2,5:2,13:1,15:2,18:1,m:1:11.10|	Imazmethabenz	NA	NA
2648-61-5	ClC(Cl)C(=O)C1=CC=CC=C1	2,2-Dichloro-1-phenylethanone	NA	NA
2058-94-8	OC(=O)C(F)(F)C(F)(F)C(F)(F)C(F)(F)C(F)(F)C(F)(F)C(F)(F)C(F)(F)C(F)(F)C(F)(F)F	Perfluoroundecanoic acid	NA	NA
446-86-6	CN1C=NC(=C1SC1=NC=NC2=C1NC=N2)[N+]([O-])=O	Azathioprine	NA	NA
13171-00-1	CC(=O)C1=CC(=CC2=C1CCC2(C)C)C(C)(C)C	1-(6-tert-Butyl-1,1-dimethyl-2,3-dihydro-1H-inden-4-yl)ethanone	NA	NA
69806-40-2	COC(=O)C(C)OC1=CC=C(OC2=NC=C(C=C2Cl)C(F)(F)F)C=C1	Haloxyfop-methyl	ns effect	ns effect
26402-26-6	-	Glyceryl monooctanoate	NA	NA
1873-88-7	C[SiH](O[Si](C)(C)C)O[Si](C)(C)C	1,1,1,3,5,5,5-Heptamethyltrisiloxane	NA	NA
624-18-0	Cl.Cl.NC1=CC=C(N)C=C1	1,4-Benzenediamine dihydrochloride	NA	NA
NOCAS_47342	Cl.COC1=CC=CC(=C1)C1=C(Cl)C=C(\C=C/CN2CCCCCC2)C=C1	SR125047	ns effect	ns effect
89-72-5	CCC(C)C1=C(O)C=CC=C1	2-(Butan-2-yl)phenol	NA	NA
6153-64-6	O.O.CN(C)[C@H]1[C@@H]2[C@@H](O)[C@H]3C(=C(O)[C@]2(O)C(=O)C(C(N)=O)=C1O)C(=O)C1=C(C=CC=C1O)[C@@]3(C)O	Oxytetracycline dihydrate	NA	NA
1120-71-4	O=S1(=O)CCCO1	1,3-propane sultone	NA	NA
361343-19-3	CN1CCN(CC1)C1=CC=CC=C1\C=C1/SCCN(C1=O)C1=CC=C(Cl)C(Cl)=C1	Elzasonan	NA	NA
25638-17-9	-	Butylnaphthalenesulfonic acid sodium salt	NA	NA
49562-28-9	CC(C)OC(=O)C(C)(C)OC1=CC=C(C=C1)C(=O)C1=CC=C(Cl)C=C1	Fenofibrate	NA	NA
109-55-7	CN(C)CCCN	3-(Dimethylamino)propylamine	NA	NA
512-42-5	[Na+].COS([O-])(=O)=O	Sodium methyl sulfate	NA	NA
959-98-8	ClC1=C(Cl)[C@]2(Cl)[C@@H]3COS(=O)OC[C@@H]3[C@@]1(Cl)C2(Cl)Cl	Endosulfan I	ns effect	ns effect
112-25-4	CCCCCCOCCO	2-(Hexyloxy)ethanol	NA	NA
141112-29-0	CS(=O)(=O)C1=C(C=CC(=C1)C(F)(F)F)C(=O)C1=C(ON=C1)C1CC1	Isoxaflutole	NA	NA
520-36-5	OC1=CC=C(C=C1)C1=CC(=O)C2=C(O1)C=C(O)C=C2O	Apigenin	ns effect	lower
106-27-4	CCCC(=O)OCCC(C)C	Isopentyl butyrate	NA	NA
7632-00-0	[Na+].[O-]N=O	Sodium nitrite	NA	NA
1068967-96-3	CC1=CN(NC(=O)C2=C(C)N=C(N=C2)C2=CC=CC=N2)C2=CC=C(F)C=C12	SAR102608	borderline	ns effect
107-46-0	C[Si](C)(C)O[Si](C)(C)C	Hexamethyldisiloxane	NA	NA
499-75-2	CC(C)C1=CC=C(C)C(O)=C1	Isopropyl-o-cresol	borderline	borderline
121-14-2	Cc1ccc(cc1[N+](=O)[O-])[N+]([O-])=O	2,4-dinitrotoluene	NA	NA
59756-60-4	CN1C=C(C(=O)C(=C1)C1=CC(=CC=C1)C(F)(F)F)C1=CC=CC=C1	Fluridone	lower	ns effect
521-18-6	[H][C@@]12CC[C@H](O)[C@@]1(C)CC[C@@]1([H])[C@@]2([H])CC[C@@]2([H])CC(=O)CC[C@]12C	5alpha-Dihydrotestosterone	nan	nan
1907-65-9	CCCCNS(=O)(=O)C1=CC=C(C)C=C1	N-Butyl-p-toluenesulfonamide	NA	NA
4856-95-5	B.C1COCCN1	Borane - morpholine complex	NA	NA
140-49-8	CC(=O)NC1=CC=C(C=C1)C(=O)CCl	4'-(Chloroacetyl)acetanilide	NA	NA
101-81-5	C(C1=CC=CC=C1)C1=CC=CC=C1	Diphenylmethane	NA	NA
79-57-2	CN(C)[C@H]1[C@@H]2[C@@H](O)[C@H]3C(=C(O)[C@]2(O)C(=O)C(C(N)=O)=C1O)C(=O)C1=C(C=CC=C1O)[C@@]3(C)O	Oxytetracycline	NA	NA
57966-95-7	CCNC(=O)NC(=O)C(=N\OC)\C#N	Cymoxanil	NA	NA
97-52-9	COC1=CC(=CC=C1N)[N+]([O-])=O	2-Methoxy-4-nitroaniline	ns effect	medium
1843-05-6	CCCCCCCCOC1=CC(O)=C(C=C1)C(=O)C1=CC=CC=C1	Octabenzone	borderline	ns effect
375-85-9	OC(=O)C(F)(F)C(F)(F)C(F)(F)C(F)(F)C(F)(F)C(F)(F)F	Perfluoroheptanoic acid	NA	NA
4553-62-2	CC(CCC#N)C#N	2-Methylpentanedinitrile	NA	NA
15619-48-4	[Cl-].C(C1=CC=CC=C1)[N+]1=C2C=CC=CC2=CC=C1	1-Benzylquinolinium chloride	ns effect	borderline
86386-73-4	OC(CN1C=NC=N1)(CN1C=NC=N1)C1=C(F)C=C(F)C=C1	Fluconazole	NA	NA
25057-89-0	CC(C)N1C(=O)C2=C(NS1(=O)=O)C=CC=C2	Bentazone	NA	NA
1445-75-6	CC(C)OP(C)(=O)OC(C)C	Diisopropyl methylphosphonate	NA	NA
151-21-3	[Na+].CCCCCCCCCCCCOS([O-])(=O)=O	Sodium dodecyl sulfate	NA	NA
55283-68-6	CCN(CC(C)=C)C1=C(C=C(C=C1[N+]([O-])=O)C(F)(F)F)[N+]([O-])=O	Ethalfluralin	NA	NA
3164-85-0	[K+].CCCCC(CC)C([O-])=O	Potassium 2-ethylhexanoate	NA	NA
77-09-8	OC1=CC=C(C=C1)C1(OC(=O)C2=C1C=CC=C2)C1=CC=C(O)C=C1	Phenolphthalein	ns effect	higher
98886-44-3	CCOP(=O)(SC(C)CC)N1CCSC1=O	Fosthiazate	NA	NA
123-07-9	CCC1=CC=C(O)C=C1	4-Ethylphenol	NA	NA
123-02-4	CCCCCCCCCCCCCC1=CC=CC=C1	1-Phenyltridecane	NA	NA
97322-87-7	CC1=C(O)C(C)=C2CCC(C)(COC3=CC=C(CC4SC(=O)NC4=O)C=C3)OC2=C1C	Troglitazone	ns effect	ns effect
81406-37-3	CCCCCCC(C)OC(=O)COC1=NC(F)=C(Cl)C(N)=C1Cl	Fluroxypyr-meptyl	NA	NA
762-04-9	CCOP(O)OCC	Diethyl phosphite	NA	NA
7786-61-0	COC1=C(O)C=CC(C=C)=C1	2-Methoxy-4-vinylphenol	NA	NA
612-83-9	Cl.Cl.NC1=CC=C(C=C1Cl)C1=CC(Cl)=C(N)C=C1	3,3'-Dichlorobenzidine dihydrochloride	medium	ns effect
56-72-4	CCOP(=S)(OCC)OC1=CC2=C(C=C1)C(C)=C(Cl)C(=O)O2	Coumaphos	higher	higher
1638-22-8	CCCCC1=CC=C(O)C=C1	4-Butylphenol	medium	ns effect
88-60-8	CC1=CC(O)=C(C=C1)C(C)(C)C	2-tert-Butyl-5-methylphenol	NA	NA
5138-18-1	OC(=O)CC(C(O)=O)S(O)(=O)=O	Sulfosuccinic acid	NA	NA
330-54-1	CN(C)C(=O)NC1=CC(Cl)=C(Cl)C=C1	N-(3, 4-dichlorophenyl)-N, N-dimethylurea (Diuron)	ns effect	ns effect
85721-33-1	OC(=O)C1=CN(C2CC2)C2=CC(N3CCNCC3)=C(F)C=C2C1=O	Ciprofloxacin	NA	NA
NOCAS_47325	Cl.CC1=NC(=NO1)C1=CC2=C(CCN(CCC3CCC(CC3)NC(=O)\C=C\C3=CC=C(F)C=C3)CC2)C=C1	SB413217A	ns effect	ns effect
108-31-6	O=C1OC(=O)C=C1	2,5-Furandione	NA	NA
136-60-7	CCCCOC(=O)C1=CC=CC=C1	Butyl benzoate	NA	NA
24157-81-1	CC(C)C1=CC2=C(C=C1)C=C(C=C2)C(C)C	2,6-Diisopropylnaphthalene	NA	NA
821-48-7	Cl.ClCCNCCCl	Bis(2-chloroethyl)amine hydrochloride	NA	NA
138261-41-3	[O-][N+](=O)\N=C1/NCCN1CC1=CN=C(Cl)C=C1	Imidacloprid	ns effect	ns effect
89-75-8	ClC(=O)C1=C(Cl)C=C(Cl)C=C1	2,4-Dichlorobenzoyl chloride	NA	NA
148-24-3	OC1=CC=CC2=CC=CN=C12	8-Hydroxyquinoline	NA	NA
123343-16-8	[Na+].COC1=CC(OC)=NC(SC2=C(C([O-])=O)C(Cl)=CC=C2)=N1	Pyrithiobac-sodium	NA	NA
579-66-8	CCC1=CC=CC(CC)=C1N	2,6-Diethylaniline	NA	NA
82385-42-0	O.[Na+].O=C1[N-]S(=O)(=O)C2=CC=CC=C12	Sodium saccharin hydrate	NA	NA
60-33-3	CCCCC\C=C/C\C=C/CCCCCCCC(O)=O	Linoleic acid	NA	NA
135410-20-7	CN(CC1=CN=C(Cl)C=C1)C(\C)=N\C#N	Acetamiprid	NA	NA
101-72-4	CC(C)NC1=CC=C(NC2=CC=CC=C2)C=C1	N-Isopropyl-N'-phenyl-p-phenylenediamine	borderline	ns effect
117428-22-5	CO\C=C(\C(=O)OC)C1=C(COC2=NC(=CC=C2)C(F)(F)F)C=CC=C1	Picoxystrobin	NA	NA
15708-41-5	[Na+].[Fe+3].[O-]C(=O)CN(CCN(CC([O-])=O)CC([O-])=O)CC([O-])=O	Ethylenediaminetetraacetic acid ferric sodium salt	NA	NA
2243-62-1	NC1=CC=CC2=C(N)C=CC=C12	1,5-Naphthalenediamine	lower	higher
76-87-9	O[Sn](C1=CC=CC=C1)(C1=CC=CC=C1)C1=CC=CC=C1	Triphenyltin hydroxide	NA	NA
611-14-3	CCC1=CC=CC=C1C	1-Ethyl-2-methylbenzene	NA	NA
122-34-9	Clc1nc(NCC)nc(NCC)n1	simazine	medium	lower
3268-49-3	CSCCC=O	3-(Methylthio)propanal	NA	NA
91082-17-6	-	C10-21 sulfonic acids phenyl esters	ns effect	ns effect
30560-19-1	COP(=O)(NC(C)=O)SC	Acephate	ns effect	ns effect
1135-66-6	CC1(C)[C@H]2CC[C@]3(C2)C1=CCCC3(C)C	(-)-Isolongifolene	NA	NA
51-28-5	OC1=C(C=C(C=C1)[N+]([O-])=O)[N+]([O-])=O	2,4-Dinitrophenol	NA	NA
6440-58-0	CC1(C)N(CO)C(=O)N(CO)C1=O	1,3-Dimethylol-5,5-dimethylhydantoin	NA	NA
51630-58-1	Clc1ccc(cc1)C(C(C)C)C(=O)OC(C#N)c3cccc(Oc2ccccc2)c3	fenvalerate	ns effect	ns effect
28804-88-8	C*.C*.C1=CC2=C(C=C1)C=CC=C2 |c:2,6,9,11,m:1:4.5,3:4.8.9.10.11.12.13|	Dimethylnaphthalene	NA	NA
540-18-1	CCCCCOC(=O)CCC	Pentyl butyrate	NA	NA
118-75-2	ClC1=C(Cl)C(=O)C(Cl)=C(Cl)C1=O	Chloranil	NA	NA
87674-68-8	COCC(C)N(C(=O)CCl)C1=C(C)SC=C1C	Dimethenamid	NA	NA
118-52-5	CC1(C)N(Cl)C(=O)N(Cl)C1=O	1,3-Dichloro-5,5-dimethylhydantoin	NA	NA
551-93-9	CC(=O)C1=CC=CC=C1N	2'-Aminoacetophenone	NA	NA
53-16-7	Oc3cc4CC[C@@H]1[C@H](CC[C@]2(C)C(=O)CC[C@@H]12)c4cc3	estrone	nan	nan
6610-29-3	CNC(=S)NN	N-Methylhydrazinecarbothioamide	NA	NA
862243-29-6	OC(=O)C1=CC=CC=C1N1C=C(C(O)=O)C(=O)C2=C1C=C(Cl)C(NC1=C(F)C=C(F)C=C1Cl)=C2	AVE9423	NA	NA
101-61-1	CN(C)C1=CC=C(CC2=CC=C(C=C2)N(C)C)C=C1	4,4'-Methylenebis(N,N-dimethylaniline)	ns effect	higher
126-30-7	CC(C)(CO)CO	2,2-Dimethylpropane-1,3-diol	NA	NA
193-39-5	C1=CC2=C(C=C1)C1=C3C2=CC2=C4C(C=CC(C=C1)=C34)=CC=C2	Indeno(1,2,3-cd)pyrene	NA	NA
109-78-4	OCCC#N	3-Hydroxypropanenitrile	NA	NA
99-08-1	CC1=CC(=CC=C1)[N+]([O-])=O	3-Nitrotoluene	NA	NA
58430-94-7	CC(CCOC(C)=O)CC(C)(C)C	3,5,5-Trimethylhexyl acetate	NA	NA
80-09-1	OC1=CC=C(C=C1)S(=O)(=O)C1=CC=C(O)C=C1	4,4'-Sulfonyldiphenol	ns effect	medium
540-38-5	OC1=CC=C(I)C=C1	4-Iodophenol	medium	lower
120-65-0	CN(C)CC1=CC=CC=C1O	2-((Dimethylamino)methyl)phenol	NA	NA
91-64-5	O=C1OC2=C(C=CC=C2)C=C1	Coumarin	NA	NA
678-39-7	OCCC(F)(F)C(F)(F)C(F)(F)C(F)(F)C(F)(F)C(F)(F)C(F)(F)C(F)(F)F	1,1,2,2-Tetrahydroperfluoro-1-decanol	NA	NA
90823-38-4	O=C1[N-]S(=O)(=O)C2=C1C=CC=C2.CC[N+](CC)(CC(=O)NC1=C(C)C=CC=C1C)CC1=CC=CC=C1	Denatonium saccharide	NA	NA
133-07-3	C1=CC=C2C(=C1)C(=O)N(C2=O)SC(Cl)(Cl)Cl	Folpet	ns effect	ns effect
27138-31-4	CC(COCC(C)OC(=O)C1=CC=CC=C1)OC(=O)C1=CC=CC=C1	Di(propylene glycol) dibenzoate	ns effect	ns effect
111-49-9	C1CCCNCC1	Hexamethyleneimine	NA	NA
107-41-5	CC(O)CC(C)(C)O	2-Methyl-2,4-pentanediol	NA	NA
93-92-5	CC(OC(C)=O)C1=CC=CC=C1	Benzenemethanol, alpha-methyl-, acetate	NA	NA
452-58-4	NC1=CC=CN=C1N	2,3-Diaminopyridine	ns effect	borderline
1912-24-9	Clc1nc(NCC)nc(NC(C)C)n1	atrazine	higher	medium
105512-06-9	C[C@@H](OC1=CC=C(OC2=NC=C(Cl)C=C2F)C=C1)C(=O)OCC#C	Clodinafop-propargyl mixt.	lower	higher
83657-24-3	CC(C)(C)C(O)C(=C/C1=C(Cl)C=C(Cl)C=C1)\N1C=NC=N1	Diniconazole	ns effect	medium
615-20-3	ClC1=NC2=CC=CC=C2S1	2-Chlorobenzothiazole	NA	NA
128-95-0	NC1=CC=C(N)C2=C1C(=O)C1=CC=CC=C1C2=O	1,4-Diaminoanthraquinone	medium	medium
150-19-6	COC1=CC=CC(O)=C1	3-Methoxyphenol	lower	borderline
22248-79-9	COP(=O)(OC)O\C(=C/Cl)C1=C(Cl)C=C(Cl)C(Cl)=C1	Z-Tetrachlorvinphos	ns effect	ns effect
135-19-3	OC1=CC2=C(C=CC=C2)C=C1	2-Naphthalenol	medium	borderline
3319-31-1	CCCCC(CC)COC(=O)C1=CC=C(C(=O)OCC(CC)CCCC)C(=C1)C(=O)OCC(CC)CCCC	Tris(2-ethylhexyl) trimellitate	NA	NA
2675-77-6	COC1=CC(Cl)=C(OC)C=C1Cl	Chloroneb	ns effect	ns effect
3844-45-9	[Na+].[Na+].CCN(CC1=CC(=CC=C1)S([O-])(=O)=O)C1=CC=C(C=C1)C(=C1C=CC(C=C1)=[N+](CC)CC1=CC(=CC=C1)S([O-])(=O)=O)C1=C(C=CC=C1)S([O-])(=O)=O	FD&C Blue No. 1	NA	NA
495-18-1	ONC(=O)C1=CC=CC=C1	N-Hydroxybenzamide	NA	NA
3811-73-2	[Na+].[O-][N+]1=C([S-])C=CC=C1	Sodium (2-pyridylthio)-N-oxide	NA	NA
3252-43-5	BrC(Br)C#N	Dibromoacetonitrile	NA	NA
732-11-6	COP(=S)(OC)SCN1C(=O)C2=CC=CC=C2C1=O	Phosmet	ns effect	lower
97-56-3	Cc2cc(/N=N/c1ccccc1C)ccc2N	2-amino-5-azotoluene	higher	higher
122-19-0	[Cl-].CCCCCCCCCCCCCCCCCC[N+](C)(C)CC1=CC=CC=C1	N,N-Dimethyl-N-benzyl-N-octadecylammonium chloride	NA	NA
583-78-8	OC1=CC(Cl)=CC=C1Cl	2,5-Dichlorophenol	ns effect	lower
527680-56-4	O=C(N[C@H]1CN2CCC1CC2)C1=CC2=C(OCCO2)C=C1	PHA-00568487	NA	NA
136042-19-8	[Na+].CCCCC1=NC2=C(N=CC=C2)N1CC1=CC=C(C=C1)C1=CC=CC=C1C1=NN=N[N-]1	FR130739	borderline	medium
111991-09-4	COC1=CC(OC)=NC(NC(=O)NS(=O)(=O)C2=NC=CC=C2C(=O)N(C)C)=N1	Nicosulfuron	NA	NA
626-48-2	CC1=CC(=O)NC(=O)N1	6-Methyluracil	NA	NA
470-90-6	CCOP(=O)(OCC)OC(=CCl)C1=C(Cl)C=C(Cl)C=C1	Chlorfenvinphos	ns effect	ns effect
23950-58-5	CC(C)(NC(=O)C1=CC(Cl)=CC(Cl)=C1)C#C	Propyzamide	medium	ns effect
2756-56-1	CCC(=O)O[C@@H]1C[C@H]2CC[C@]1(C)C2(C)C	Isobornyl propanoate	NA	NA
114311-32-9	COCC1=CN=C(C2=NC(C)(C(C)C)C(=O)N2)C(=C1)C(O)=O	Imazamox	ns effect	ns effect
23564-06-9	CCOC(=O)NC(=S)NC1=C(NC(=S)NC(=O)OCC)C=CC=C1	Thiophanate	NA	NA
95-63-6	CC1=CC(C)=C(C)C=C1	1,2,4-Trimethylbenzene	NA	NA
187022-11-3	CCOCN(C(=O)CS(O)(=O)=O)C1=C(CC)C=CC=C1C	Acetochlor ESA	NA	NA
124-94-7	C[C@]12C[C@H](O)[C@@]3(F)[C@@H](CCC4=CC(=O)C=C[C@]34C)[C@@H]1C[C@@H](O)[C@]2(O)C(=O)CO	Triamcinolone	lower	medium
57-41-0	O=C1NC(=O)C(N1)(C1=CC=CC=C1)C1=CC=CC=C1	5,5-Diphenylhydantoin	ns effect	ns effect
110-12-3	CC(C)CCC(C)=O	5-Methyl-2-hexanone	NA	NA
147150-35-4	CCOC1=NC(F)=CC2=NC(=NN12)S(=O)(=O)NC1=C(C=CC=C1Cl)C(=O)OC	Cloransulam-methyl	NA	NA
124-19-6	CCCCCCCCC=O	Nonanal	NA	NA
111-27-3	CCCCCCO	1-Hexanol	NA	NA
50-27-1	Oc3cc4CC[C@@H]1[C@H](CC[C@]2(C)[C@@H](O)[C@H](O)C[C@@H]12)c4cc3	estriol	nan	nan
1762-95-4	[NH4+].[S-]C#N	Thiocyanic acid, ammonium salt	NA	NA
860-22-0	[Na+].[Na+].[O-]S(=O)(=O)C1=CC=C2NC(C(=O)C2=C1)=C1NC2=CC=C(C=C2C1=O)S([O-])(=O)=O	C.I. Acid Blue 74	NA	NA
474-86-2	C[C@]12CC[C@H]3C(=CCC4=C3C=CC(O)=C4)[C@@H]1CCC2=O	Equilin	nan	nan
105-87-3	CC(C)=CCC\C(C)=C\COC(C)=O	Geranyl acetate	NA	NA
6385-62-2	O.[Br-].[Br-].C1C[N+]2=C(C=CC=C2)C2=[N+]1C=CC=C2	Diquat dibromide monohydrate	NA	NA
147-81-9	OC[C@@H](O)[C@@H](O)[C@H](O)C=O	Arabinose	NA	NA
2409-55-4	CC1=CC(=C(O)C=C1)C(C)(C)C	2-tert-Butyl-4-methylphenol	NA	NA
91-67-8	CCN(CC)C1=CC=CC(C)=C1	N,N-Diethyl-m-toluidine	NA	NA
533-74-4	CN1CSC(=S)N(C)C1	Dazomet	NA	NA
124495-18-7	FC1=CC=C(OC2=CC=NC3=CC(Cl)=CC(Cl)=C23)C=C1	Quinoxyfen	NA	NA
654055-01-3	O.O.OC1=CC(O)=C(C=C1)C1=C(O)C(=O)C2=C(O1)C=C(O)C=C2O	Morin hydrate	NA	NA
1675-54-3	CC(C)(C1=CC=C(OCC2CO2)C=C1)C1=CC=C(OCC2CO2)C=C1	Bisphenol A diglycidyl ether	NA	NA
55285-14-8	CCCCN(CCCC)SN(C)C(=O)OC1=C2OC(C)(C)CC2=CC=C1	Carbosulfan	NA	NA
10025-74-8	[Cl-].[Cl-].[Cl-].[Dy+3]	Dysprosium(III) chloride	NA	NA
54593-83-8	CCOP(=S)(OCC)OC(Cl)C(Cl)(Cl)Cl	Chlorethoxyfos	NA	NA
96-23-1	OC(CCl)CCl	1,3-Dichloro-2-propanol	NA	NA
496-72-0	CC1=CC=C(N)C(N)=C1	3,4-Diaminotoluene	medium	medium
1939-36-2	OC(=O)CN(CCCN(CC(O)=O)CC(O)=O)CC(O)=O	Trimethylenediaminetetraacetic acid	NA	NA
103-69-5	CCNC1=CC=CC=C1	N-Ethylaniline	NA	NA
23031-36-9	CC(C)=CC1C(C(=O)OC2CC(=O)C(CC#C)=C2C)C1(C)C	Prallethrin	medium	borderline
104-45-0	CCCC1=CC=C(OC)C=C1	4-Propylanisole	NA	NA
117-79-3	NC1=CC=C2C(=O)C3=C(C=CC=C3)C(=O)C2=C1	2-Aminoanthraquinone	lower	higher
2164-17-2	CN(C)C(=O)NC1=CC=CC(=C1)C(F)(F)F	Fluometuron	ns effect	ns effect
13080-86-9	CC(C)(C1=CC=C(OC2=CC=C(N)C=C2)C=C1)C1=CC=C(OC2=CC=C(N)C=C2)C=C1	4,4'-(Isopropylidenebis(4,1-phenyleneoxy))dianiline	ns effect	ns effect
328-84-7	FC(F)(F)C1=CC=C(Cl)C(Cl)=C1	1,2-Dichloro-4-(trifluoromethyl)benzene	NA	NA
110-85-0	C1CNCCN1	Piperazine	NA	NA
118-47-8	OC(=O)C1=NN(C(=O)C1)C1=CC=C(C=C1)S(O)(=O)=O	1H-Pyrazole-3-carboxylic acid, 4,5-dihydro-5-oxo-1-(4-sulfophenyl)-	NA	NA
542-92-7	C1C=CC=C1	1,3-Cyclopentadiene	NA	NA
110-05-4	CC(C)(C)OOC(C)(C)C	Di-tert-butyl peroxide	NA	NA
14371-10-9	O=C\C=C\C1=CC=CC=C1	(2E)-3-Phenylprop-2-enal	NA	NA
302-79-4	C\C(\C=C\C1=C(C)CCCC1(C)C)=C/C=C/C(/C)=C/C(O)=O	trans-Retinoic acid	ns effect	medium
52-86-8	OC1(CCN(CCCC(=O)C2=CC=C(F)C=C2)CC1)C1=CC=C(Cl)C=C1	Haloperidol	ns effect	ns effect
4584-49-0	Cl.CC(Cl)CN(C)C	2-Chloropropyldimethylamine hydrochloride	NA	NA
1689-84-5	OC1=C(Br)C=C(C=C1Br)C#N	Bromoxynil	NA	NA
585-34-2	CC(C)(C)C1=CC=CC(O)=C1	3-tert-Butylphenol	ns effect	lower
1934-21-0	[Na+].[Na+].[Na+].[O-]C(=O)C1=C(N=NC2=CC=C(C=C2)S([O-])(=O)=O)C(=O)N(N1)C1=CC=C(C=C1)S([O-])(=O)=O	FD&C Yellow 5	NA	NA
1241-94-7	CCCCC(CC)COP(=O)(OC1=CC=CC=C1)OC1=CC=CC=C1	2-Ethylhexyl diphenyl phosphate	NA	NA
87-61-6	ClC1=CC=CC(Cl)=C1Cl	1,2,3-Trichlorobenzene	NA	NA
79277-27-3	COC(=O)C1=C(C=CS1)S(=O)(=O)NC(=O)NC1=NC(C)=NC(OC)=N1	Thifensulfuron-methyl	NA	NA
119446-68-3	CC1COC(CN2C=NC=N2)(O1)C1=C(Cl)C=C(OC2=CC=C(Cl)C=C2)C=C1	Difenoconazole	higher	ns effect
580-51-8	OC1=CC=CC(=C1)C1=CC=CC=C1	3-Phenylphenol	higher	medium
NOCAS_47330	CC(C)(O)C1=NC2=NC=C(N2N=C1)C1=CC(=C(F)C=C1)C1=C(C=CC=C1F)C#N	PharmaGSID_47330	ns effect	medium
763-29-1	CCCC(C)=C	2-Methyl-1-pentene	NA	NA
375-95-1	OC(=O)C(F)(F)C(F)(F)C(F)(F)C(F)(F)C(F)(F)C(F)(F)C(F)(F)C(F)(F)F	PFNA	NA	NA
123-00-2	NCCCN1CCOCC1	4-Morpholinepropanamine	NA	NA
126-86-3	CC(C)CC(C)(O)C#CC(C)(O)CC(C)C	2,4,7,9-Tetramethyl-5-decyne-4,7-diol	ns effect	ns effect
50-55-5	COc1cc(cc(OC)c1OC)C(=O)O[C@@H]3C[C@@H]4CN5CCc2c6ccc(OC)cc6nc2[C@H]5C[C@@H]4[C@@H]([C@H]3OC)C(=O)OC	reserpine	NA	NA
93-15-2	COc1cc(ccc1OC)CC=C	methyleugenol	medium	ns effect
136-85-6	CC1=CC2=C(NN=N2)C=C1	5-Methyl-1H-benzotriazole	borderline	ns effect
81-81-2	CC(=O)CC(C1=CC=CC=C1)C1=C(O)C2=CC=CC=C2OC1=O	Warfarin	NA	NA
7775-27-1	[Na+].[Na+].[O-]S(=O)(=O)OOS([O-])(=O)=O	Sodium persulfate	NA	NA
110-15-6	OC(=O)CCC(O)=O	Butanedioic acid	NA	NA
150-68-5	CN(C)C(=O)NC1=CC=C(Cl)C=C1	Monuron	NA	NA
17754-90-4	CCN(CC)C1=CC=C(C=O)C(O)=C1	4-(Diethylamino)salicylaldehyde	NA	NA
68157-60-8	ClC1=NC=CC(NC(=O)NC2=CC=CC=C2)=C1	Forchlorfenuron	NA	NA
108-01-0	CN(C)CCO	Dimethylaminoethanol	NA	NA
496-11-7	C1CC2=CC=CC=C2C1	Indan	NA	NA
1076-97-7	OC(=O)C1CCC(CC1)C(O)=O	1,4-Cyclohexanedicarboxylic acid	NA	NA
109-52-4	CCCCC(O)=O	Pentanoic acid	NA	NA
107534-96-3	CC(C)(C)C(O)(CCC1=CC=C(Cl)C=C1)CN1C=NC=N1	Tebuconazole	ns effect	ns effect
2917-73-9	CCCCOC(=O)CCCCCCCC(=O)OCCCC	Dibutyl nonanedioate	NA	NA
15059-52-6	O.O.O.O.O.O.Cl[Dy](Cl)Cl	Dysprosium(III) chloride hexahydrate	NA	NA
93-56-1	OCC(O)C1=CC=CC=C1	Styrene glycol	NA	NA
144550-36-7	[Na+].COC(=O)C1=C(C=C(I)C=C1)S(=O)(=O)[N-]C(=O)NC1=NC(OC)=NC(C)=N1	Iodosulfuron-methyl-sodium	NA	NA
199171-88-5	CCC1=NN(C2CCCCC2)C2=C1C=CC(=C2)[C@]1(CC[C@@H](CC1)C(O)=O)C#N	CP-401387	medium	medium
3855-32-1	CN(C)CCCN(C)CCCN(C)C	2,6,10-Trimethyl-2,6,10-triazaundecane	NA	NA
7540-51-4	C[C@H](CCO)CCC=C(C)C	(S)-(-)-beta-Citronellol	NA	NA
110-43-0	CCCCCC(C)=O	2-Heptanone	NA	NA
298198-52-4	BrC1=CC=C(OC(=O)N2CCN3CCC2CC3)C=C1	SSR180711	borderline	ns effect
67485-29-4	CC1(C)CNC(NC1)=NN=C(\C=C\C1=CC=C(C=C1)C(F)(F)F)/C=C/C1=CC=C(C=C1)C(F)(F)F	Hydramethylnon	NA	NA
106-49-0	CC1=CC=C(N)C=C1	4-Methylaniline	NA	NA
96-70-8	CCC1=CC(=C(O)C=C1)C(C)(C)C	2-tert-Butyl-4-ethylphenol	NA	NA
134-03-2	[Na+].OC[C@H](O)[C@H]1OC(=O)C(O)=C1[O-]	Sodium L-ascorbate	NA	NA
69327-76-0	CC(C)N1C(SCN(C1=O)C1=CC=CC=C1)=NC(C)(C)C	Buprofezin	NA	NA
210880-92-5	CN\C(NCC1=CN=C(Cl)S1)=N/[N+]([O-])=O	Clothianidin	ns effect	ns effect
609-23-4	OC1=C(I)C=C(I)C=C1I	2,4,6-Triiodophenol	NA	NA
4707-47-5	COC(=O)C1=C(O)C(C)=C(O)C=C1C	Methyl 2,4-dihydroxy-3,6-dimethylbenzoate	lower	borderline
84-58-2	ClC1=C(Cl)C(=O)C(C#C)=C(C#C)C1=O	2,3-Dichloro-5,6-dicyano-p-benzoquinone	NA	NA
89-04-3	CCCCCCCCOC(=O)C1=CC=C(C(=O)OCCCCCCCC)C(=C1)C(=O)OCCCCCCCC	Trioctyl trimellitate	NA	NA
25168-05-2	CC1=CC=CC=C1.Cl* |c:3,5,t:1,lp:7:3,m:8:4.5.6|	Chlorotoluene	NA	NA
2634-33-5	O=C1NSC2=C1C=CC=C2	1,2-Benzisothiazolin-3-one	NA	NA
130-14-3	[Na+].[O-]S(=O)(=O)C1=CC=CC2=C1C=CC=C2	Sodium 1-naphthalenesulfonate	NA	NA
1072-15-7	[Na+].CCCCCCCCCOS([O-])(=O)=O	Sulfuric acid, monononyl ester, sodium salt	NA	NA
79241-46-6	CCCCOC(=O)[C@@H](C)OC1=CC=C(OC2=CC=C(C=N2)C(F)(F)F)C=C1	Fluazifop-P-butyl	borderline	lower
72-43-5	COC1=CC=C(C=C1)C(C1=CC=C(OC)C=C1)C(Cl)(Cl)Cl	Methoxychlor	NA	NA
107-75-5	CC(CCCC(C)(C)O)CC=O	7-Hydroxy-3,7-dimethyloctanal	NA	NA
1747-60-0	COC1=CC2=C(C=C1)N=C(N)S2	2-Amino-6-methoxybenzothiazole	medium	higher
828-00-2	CC1CC(OC(C)=O)OC(C)O1	Dimethoxane	NA	NA
602-01-7	CC1=CC=CC(=C1[N+]([O-])=O)[N+]([O-])=O	2,3-Dinitrotoluene	ns effect	higher
10416-59-8	CC(O[Si](C)(C)C)=N[Si](C)(C)C	N,O-bis(Trimethylsilyl)acetamide	ns effect	ns effect
451-40-1	O=C(CC1=CC=CC=C1)C1=CC=CC=C1	1,2-Diphenylethanone	ns effect	ns effect
42874-03-3	CCOC1=CC(OC2=CC=C(C=C2Cl)C(F)(F)F)=CC=C1[N+]([O-])=O	Oxyfluorfen	higher	ns effect
57754-85-5	NCCO.OC(=O)C1=C(Cl)C=CC(Cl)=N1	Clopyralid-olamine	NA	NA
129-06-6	[Na+].CC(=O)CC(C1=CC=CC=C1)C1=C([O-])C2=CC=CC=C2OC1=O	Sodium warfarin	NA	NA
584-03-2	CCC(O)CO	1,2-Butanediol	NA	NA
80-15-9	CC(C)(OO)C1=CC=CC=C1	Cumene hydroperoxide	NA	NA
104-40-5	CCCCCCCCCC1=CC=C(O)C=C1	4-Nonylphenol	NA	NA
134605-64-4	CN1C(=O)N(C(=O)C=C1C(F)(F)F)C1=CC(C(=O)OC(C)(C)C(=O)OCC=C)=C(Cl)C=C1	Butafenacil	NA	NA
56-81-5	OCC(O)CO	Glycerol	NA	NA
122454-29-9	FC(F)(F)C1=C(Br)C(C#N)=C(N1)C1=CC=C(Cl)C=C1	Tralopyril	ns effect	ns effect
103-65-1	CCCC1=CC=CC=C1	Propylbenzene	NA	NA
16079-88-2	CC1(C)N(Br)C(=O)N(Cl)C1=O	Bromo-3-chloro-5,5-dimethylhydantoin	ns effect	ns effect
51707-55-2	O=C(NC1=CN=NS1)NC1=CC=CC=C1	Thidiazuron	ns effect	ns effect
NOCAS_47349	O.Cl.CN1CCN(CC2=CC(=CO2)C2=CC=C3N=C(O)OC3=C2)[C@H](C1)C1=CC=C(F)C=C1	AVE8488	borderline	medium
NOCAS_47255	[Na+].CC(C)C1=CC=CC(C(C)C)=C1NC(=O)[N-]S(=O)(=O)C1=CC(=CO1)C(C)(C)O	CP-465394	NA	NA
2479-46-1	NC1=CC=C(OC2=CC(OC3=CC=C(N)C=C3)=CC=C2)C=C1	1,3-Bis(4-aminophenoxy)benzene	ns effect	higher
104-90-5	CCC1=CN=C(C)C=C1	5-Ethyl-2-methylpyridine	NA	NA
77-06-5	C[C@@]12[C@H]3[C@H](C(O)=O)[C@@]45CC(=C)[C@@](O)(C4)CC[C@H]5[C@]3(OC1=O)C=C[C@@H]2O	Gibberellic acid	NA	NA
58394-64-2	CCCCC(CC)COC(=O)CCCCC(=O)OCC1=CC=CC=C1	Benzyloctyl adipate	NA	NA
21145-77-7	CC1CC(C)(C)C2=C(C=C(C)C(=C2)C(C)=O)C1(C)C	6-Acetyl-1,1,2,4,4,7-hexamethyltetralin	ns effect	ns effect
58-14-0	CCC1=NC(N)=NC(N)=C1C1=CC=C(Cl)C=C1	Pyrimethamine	NA	NA
131341-86-1	FC1(F)OC2=CC=CC(=C2O1)C1=CNC=C1C#N	Fludioxonil	NA	NA
76014-81-8	CN(CCCC(O)C1=CC=CN=C1)N=O	4-(Methylnitrosamino)-1-(3-pyridyl)-1-butanol	NA	NA
2550-40-5	C1CCC(CC1)SSC1CCCCC1	Dicyclohexyl disulfide	NA	NA
68-26-8	C\C(=C/CO)\C=C\C=C(/C)\C=C\C1=C(C)CCCC1(C)C	Retinol	NA	NA
141-66-2	COP(=O)(OC)O\C(C)=C\C(=O)N(C)C	Dicrotophos	NA	NA
111-87-5	CCCCCCCCO	1-Octanol	ns effect	ns effect
105-60-2	O=C1CCCCCN1	Caprolactam	NA	NA
24683-00-9	COC1=NC=CN=C1CC(C)C	2-Isobutyl-3-methoxypyrazine	NA	NA
95266-40-3	CCOC(=O)C1CC(=O)C(=C(O)C2CC2)C(=O)C1	Trinexapac-ethyl	NA	NA
87-86-5	OC1=C(Cl)C(Cl)=C(Cl)C(Cl)=C1Cl	Pentachlorophenol	medium	borderline
108-95-2	OC1=CC=CC=C1	Phenol	NA	NA
402910-27-4	CSC1=CC=C(OC2=CC=C(C=C2CN(C)C)S(N)(=O)=O)C=C1C	UK-416244	NA	NA
3296-90-0	OCC(CO)(CBr)CBr	2,2-bis(bromomethyl)-1,3-propanediol	NA	NA
95-53-4	CC1=CC=CC=C1N	o-toluidine	NA	NA
6259-76-3	CCCCCCOC(=O)C1=C(O)C=CC=C1	Hexyl salicylate	NA	NA
122-62-3	CCCCC(CC)COC(=O)CCCCCCCCC(=O)OCC(CC)CCCC	Bis(2-ethylhexyl) decanedioate	NA	NA
57-10-3	CCCCCCCCCCCCCCCC(O)=O	Hexadecanoic acid	NA	NA
4719-04-4	OCCN1CN(CCO)CN(CCO)C1	Triazinetriethanol	NA	NA
950-37-8	COC1=NN(CSP(=S)(OC)OC)C(=O)S1	Methidathion	ns effect	medium
1112-39-6	CO[Si](C)(C)OC	Dimethoxydimethylsilane	NA	NA
126-11-4	OCC(CO)(CO)[N+]([O-])=O	2-(Hydroxymethyl)-2-nitro-1,3-propanediol	NA	NA
2451-62-9	O=C1N(CC2CO2)C(=O)N(CC2CO2)C(=O)N1CC1CO1	Triglycidyl isocyanurate	NA	NA
78-40-0	CCOP(=O)(OCC)OCC	Triethyl phosphate	NA	NA
82558-50-7	CCC(C)(CC)C1=NOC(NC(=O)C2=C(OC)C=CC=C2OC)=C1	Isoxaben	ns effect	borderline
10094-34-5	CCCC(=O)OC(C)(C)CC1=CC=CC=C1	1,1-Dimethyl-2-phenylethyl butanoate	NA	NA
80-08-0	NC1=CC=C(C=C1)S(=O)(=O)C1=CC=C(N)C=C1	Dapsone	borderline	lower
124-07-2	CCCCCCCC(O)=O	Octanoic acid	NA	NA
94-18-8	OC1=CC=C(C=C1)C(=O)OCC1=CC=CC=C1	Benzylparaben	ns effect	medium
NOCAS_48522	OC(=O)C(F)(F)F.CCN(CC)C(=O)C1=C(C=C(N2CCC(CC2)C2=CC=CC=C2)C(=C1)S(=O)(=O)CC1=CC=CC=C1)N(CC)CCN(C)C	HMR1171 trifluoroacetate (1:1)	NA	NA
10016-20-3	OC[C@H]1O[C@@H]2O[C@@H]3[C@@H](CO)O[C@H](O[C@@H]4[C@@H](CO)O[C@H](O[C@@H]5[C@@H](CO)O[C@H](O[C@@H]6[C@@H](CO)O[C@H](O[C@@H]7[C@@H](CO)O[C@H](O[C@H]1[C@H](O)[C@H]2O)[C@H](O)[C@H]7O)[C@H](O)[C@H]6O)[C@H](O)[C@H]5O)[C@H](O)[C@H]4O)[C@H](O)[C@H]3O	alpha-Cyclodextrin	NA	NA
91-62-3	CC1=CC2=CC=CN=C2C=C1	6-Methylquinoline	NA	NA
141-04-8	CC(C)COC(=O)CCCCC(=O)OCC(C)C	Diisobutyl adipate	NA	NA
126-72-7	BrCC(Br)COP(=O)(OCC(Br)CBr)OCC(Br)CBr	Tris(2,3-dibromopropyl) phosphate	NA	NA
101-83-7	C1CCC(CC1)NC1CCCCC1	Dicyclohexylamine	medium	ns effect
171118-09-5	CCC1=CC=CC(C)=C1N(C(C)COC)C(=O)CS(O)(=O)=O	Metolachlor ESA	NA	NA
106-30-9	CCCCCCC(=O)OCC	Ethyl heptanoate	NA	NA
135158-54-2	CSC(=O)C1=CC=CC2=C1SN=N2	Acibenzolar-S-methyl	medium	ns effect
87820-88-0	CCON=C(CC)C1=C(O)CC(CC1=O)C1=C(C)C=C(C)C=C1C	Tralkoxydim	ns effect	ns effect
120-82-1	ClC1=CC(Cl)=C(Cl)C=C1	1,2,4-Trichlorobenzene	NA	NA
110-62-3	CCCCC=O	Pentanal	NA	NA
683-18-1	CCCC[Sn](Cl)(Cl)CCCC	Dibutyltin dichloride	borderline	ns effect
56375-79-2	[Cl-].CCCC[N+](C)(CCCC)CCCC	N,N-Dibutyl-N-methylbutan-1-aminium chloride	NA	NA
7005-72-3	ClC1=CC=C(OC2=CC=CC=C2)C=C1	4-Chlorodiphenyl ether	NA	NA
131-55-5	OC1=CC(O)=C(C=C1)C(=O)C1=CC=C(O)C=C1O	2,2',4,4'-Tetrahydroxybenzophenone	NA	NA
17321-47-0	COP(N)(=S)OC	O,O-Dimethyl phosphoramidothioate	ns effect	ns effect
126-73-8	CCCCOP(=O)(OCCCC)OCCCC	Tributyl phosphate	NA	NA
50594-66-6	OC(=O)C1=C(C=CC(OC2=CC=C(C=C2Cl)C(F)(F)F)=C1)[N+]([O-])=O	Acifluorfen	higher	lower
333-41-5	CCOP(=S)(OCC)OC1=NC(=NC(C)=C1)C(C)C	Diazinon	higher	medium
94-91-7	CC(C\N=C\C1=CC=CC=C1O)\N=C\C1=CC=CC=C1O	N,N'-Disalicylidene-1,2-diaminopropane	ns effect	ns effect
78-70-6	CC(C)=CCCC(C)(O)C=C	Linalool	NA	NA
110488-70-5	COC1=C(OC)C=C(C=C1)C(=CC(=O)N1CCOCC1)C1=CC=C(Cl)C=C1	Dimethomorph	higher	borderline
120-46-7	O=C(CC(=O)C1=CC=CC=C1)C1=CC=CC=C1	1,3-Diphenyl-1,3-propanedione	NA	NA
20780-48-7	CCC(C)(CCCC(C)C)OC(C)=O	3,7-Dimethyloctan-3-yl acetate	NA	NA
34014-18-1	CNC(=O)N(C)C1=NN=C(S1)C(C)(C)C	Tebuthiuron	NA	NA
66-27-3	COS(C)(=O)=O	Methyl methanesulfonate	NA	NA
639-58-7	Cl[Sn](C1=CC=CC=C1)(C1=CC=CC=C1)C1=CC=CC=C1	Triphenyltin chloride	NA	NA
21679-31-2	[Cr+3].CC(=O)[CH-]C(C)=O.CC(=O)[CH-]C(C)=O.CC(=O)[CH-]C(C)=O	Chromic acetylacetonate	NA	NA
174185-16-1	CC1=C(C2=C(O1)C(NC(=O)C1=C(Cl)C=CC=C1Cl)=CC=C2)C(C)(C)O	FR167356	ns effect	ns effect
83-88-5	CC1=CC2=C(C=C1C)N(C[C@H](O)[C@H](O)[C@H](O)CO)C1=NC(=O)NC(=O)C1=N2	Riboflavin	NA	NA
141-91-3	CC1CNCC(C)O1	2,6-Dimethyl morpholine	NA	NA
623-36-9	CCC=C(C)C=O	2-Methylpent-2-enal	NA	NA
99-86-5	CC(C)C1=CC=C(C)CC1	alpha-Terpinene	NA	NA
6190-65-4	CC(C)NC1=NC(Cl)=NC(N)=N1	Deethylatrazine	lower	borderline
344930-95-6	COC1=CC2=C(C(=O)N(COC3=CC(=O)N4C=CC=C(OCCN5CCCCC5)C4=N3)S2(=O)=O)C(=C1)C(C)C	SSR69071	NA	NA
124-76-5	CC1(C)[C@@H]2CC[C@@]1(C)[C@H](O)C2	Isoborneol	NA	NA
138-86-3	CC(=C)C1CCC(C)=CC1	Limonene	NA	NA
464-48-2	CC1(C)[C@H]2CC[C@]1(C)C(=O)C2	(1S)-(-)-Camphor	NA	NA
68844-77-9	COC1=CC=C(CCN2CCC(CC2)NC2=NC3=CC=CC=C3N2CC2=CC=C(F)C=C2)C=C1	Astemizole	ns effect	ns effect
298-02-2	CCOP(=S)(OCC)SCSCC	Phorate	NA	NA
145-73-3	OC(=O)C1C2CCC(O2)C1C(O)=O	Endothal	NA	NA
51338-27-3	COC(=O)C(C)OC1=CC=C(OC2=CC=C(Cl)C=C2Cl)C=C1	Diclofop-methyl	NA	NA
756-79-6	COP(C)(=O)OC	Dimethyl methylphosphonate	NA	NA
23386-52-9	[Na+].[O-]S(=O)(=O)C(CC(=O)OC1CCCCC1)C(=O)OC1CCCCC1	Dicyclohexyl sodium sulfosuccinate	NA	NA
NOCAS_48176	OC(=O)\C=C\C(O)=O.CC1=C(C=CO1)C(=O)NC1=CC=C(C=C1)C(=O)N1CCC(F)(F)\C(=C/C(=O)N2CCC(CC2)N2CCCCC2)C2=C1C=CC=C2.CC1=C(C=CO1)C(=O)NC1=CC=C(C=C1)C(=O)N1CCC(F)(F)\C(=C/C(=O)N2CCC(CC2)N2CCCCC2)C2=C1C=CC=C2	YM218	NA	NA
NOCAS_47379	Cl.CCN(CC1=CC=CN=C1)C(=O)C1=CC=CC(Cl)=C1[C@]1(C)C(=O)N(CC2=C(OC)C=C(OC)C=C2)C2=CC=C(Cl)C=C12	SSR126768	NA	NA
70-30-4	OC1=C(CC2=C(Cl)C(Cl)=CC(Cl)=C2O)C(Cl)=C(Cl)C=C1Cl	Hexachlorophene	NA	NA
1489-69-6	O=CC1CC1	Cyclopropanecarboxaldehyde	NA	NA
144-49-0	OC(=O)CF	Fluoroacetic acid	NA	NA
101-37-1	C=CCOC1=NC(OCC=C)=NC(OCC=C)=N1	2,4,6-Tris(allyloxy)-1,3,5-triazine	medium	medium
105-53-3	CCOC(=O)CC(=O)OCC	Diethyl propanedioate	NA	NA
81-07-2	O=C1NS(=O)(=O)C2=C1C=CC=C2	Saccharin	NA	NA
298-00-0	COP(=S)(OC)OC1=CC=C(C=C1)[N+]([O-])=O	Methyl parathion	lower	higher
57-74-9	ClC1CC2C(C1Cl)C1(Cl)C(Cl)=C(Cl)C2(Cl)C1(Cl)Cl	Chlordane	NA	NA
62-38-4	CC(=O)O[Hg]C1=CC=CC=C1	Phenylmercuric acetate	NA	NA
84-15-1	C1=CC=C(C=C1)C1=CC=CC=C1C1=CC=CC=C1	o-Terphenyl	NA	NA
140-11-4	CC(=O)OCC1=CC=CC=C1	Benzyl acetate	NA	NA
603-36-1	C1=CC=C(C=C1)[Sb](C1=CC=CC=C1)C1=CC=CC=C1	Triphenylstibine	ns effect	higher
692-86-4	CCOC(=O)CCCCCCCCC=C	Ethyl undec-10-enoate	NA	NA
98-01-1	O=CC1=CC=CO1	Furfural	NA	NA
84-16-2	CC[C@@H]([C@@H](CC)C1=CC=C(O)C=C1)C1=CC=C(O)C=C1	meso-Hexestrol	NA	NA
212141-51-0	Cl.Cl.ClC1=CC=C(NC2=C3C=CC=CC3=C(CC3=CC=NC=C3)N=N2)C=C1	Vatalanib dihydrochloride	ns effect	medium
76-44-8	ClC1C=CC2C1C1(Cl)C(Cl)=C(Cl)C2(Cl)C1(Cl)Cl	Heptachlor	NA	NA
92-69-3	OC1=CC=C(C=C1)C1=CC=CC=C1	4-Phenylphenol	ns effect	borderline
591-22-0	CC1=CC(C)=CN=C1	3,5-Dimethylpyridine	NA	NA
57837-19-1	COCC(=O)N(C(C)C(=O)OC)C1=C(C)C=CC=C1C	Metalaxyl	ns effect	borderline
121-72-2	CN(C)C1=CC(C)=CC=C1	N,N,3-Trimethylaniline	ns effect	borderline
53112-28-0	CC1=CC(C)=NC(NC2=CC=CC=C2)=N1	Pyrimethanil	NA	NA
73-22-3	N[C@@H](CC1=CNC2=CC=CC=C12)C(O)=O	l-Tryptophan	NA	NA
24602-86-6	CCCCCCCCCCCCCN1CC(C)OC(C)C1	Tridemorph	medium	ns effect
115-29-7	ClC1=C(Cl)C2(Cl)C3COS(=O)OCC3C1(Cl)C2(Cl)Cl	Endosulfan	NA	NA
97-86-9	CC(C)COC(=O)C(C)=C	Isobutyl methacrylate	NA	NA
10540-29-1	CC\C(=C(/C1=CC=CC=C1)C1=CC=C(OCCN(C)C)C=C1)C1=CC=CC=C1	Tamoxifen	ns effect	ns effect
121-39-1	CCOC(=O)C1OC1C1=CC=CC=C1	Ethyl 3-phenylglycidate	NA	NA
99-07-0	CN(C)C1=CC=CC(O)=C1	3-Dimethylaminophenol	NA	NA
6706-59-8	-	L-Glucitol	NA	NA
131-52-2	[Na+].[O-]C1=C(Cl)C(Cl)=C(Cl)C(Cl)=C1Cl	Sodium pentachlorophenate	NA	NA
79-43-6	OC(=O)C(Cl)Cl	Dichloroacetic acid	NA	NA
98-95-3	[O-][N+](=O)c1ccccc1	nitrobenzene	NA	NA
78-98-8	CC(=O)C=O	Methyl glyoxal	NA	NA
175178-82-2	COC1=CC2=NC=NC(NC3=CC=CC(Cl)=C3)=C2C=C1OC	Tyrphostin	ns effect	ns effect
851916-42-2	OC(=O)CCC([O-])=O.CO[C@@H]1COCC[C@@H]1[NH2+][C@@H]1CC[C@](C1)(C(C)C)C(=O)N1CCC2=C(C1)C=C(C=N2)C(F)(F)F	MK-812	NA	NA
103-09-3	CCCCC(CC)COC(C)=O	2-Ethylhexyl acetate	NA	NA
75-86-5	CC(C)(O)C#N	2-Hydroxy-2-methylpropanenitrile	NA	NA
149062-75-9	Cl.ClC1=CC2=C(CN3CCCCCC3=N2)C(Cl)=C1	PharmaGSID_47259	higher	ns effect
100-37-8	CCN(CC)CCO	N,N-Diethylethanolamine	NA	NA
36734-19-7	CC(C)NC(=O)N1CC(=O)N(C1=O)C1=CC(Cl)=CC(Cl)=C1	Iprodione	borderline	ns effect
NOCAS_48518	FC1=CC(Br)=C(C=C1)C(=O)NS(=O)(=O)\C=C\C1=CC=CS1	PharmaGSID_48518	NA	NA
13194-48-4	CCCSP(=O)(OCC)SCCC	Ethoprop	medium	ns effect
123-77-3	NC(=O)N=NC(N)=O	Azodicarbonamide	NA	NA
24851-98-7	CCCCCC1C(CC(=O)OC)CCC1=O	Methyl dihydrojasmonate	lower	ns effect
7758-19-2	[Na+].[O-][Cl]=O	Sodium chlorite	NA	NA
5870-93-9	CCCCCCCOC(=O)CCC	Heptyl butanoate	NA	NA
123122-55-4	COCCOC[C@H](CC1(CCCC1)C(=O)N[C@H]1CC[C@H](CC1)C(O)=O)C(=O)OC1=CC2=C(CCC2)C=C1	Candoxatril	NA	NA
616-45-5	O=C1CCCN1	2-Pyrrolidinone	NA	NA
77-40-7	CCC(C)(C1=CC=C(O)C=C1)C1=CC=C(O)C=C1	Bisphenol B	NA	NA
95-87-4	CC1=CC(O)=C(C)C=C1	2,5-Dimethylphenol	NA	NA
108-89-4	CC1=CC=NC=C1	4-Methylpyridine	NA	NA
101-67-7	CCCCCCCCC1=CC=C(NC2=CC=C(CCCCCCCC)C=C2)C=C1	4,4'-Dioctyldiphenylamine	NA	NA
1478-61-1	OC1=CC=C(C=C1)C(C1=CC=C(O)C=C1)(C(F)(F)F)C(F)(F)F	Bisphenol AF	NA	NA
283594-90-1	CC1=CC(C)=C(C2=C(OC(=O)CC(C)(C)C)C3(CCCC3)OC2=O)C(C)=C1	Spiromesifen	ns effect	ns effect
67564-91-4	CC(CN1C[C@H](C)O[C@H](C)C1)CC1=CC=C(C=C1)C(C)(C)C	(2R,6S)-Fenpropimorph	ns effect	ns effect
989-38-8	[Cl-].CCNC1=CC2=[O+]C3=C(C=C(C)C(NCC)=C3)C(=C2C=C1C)C1=C(C=CC=C1)C(=O)OCC	Rhodamine 6G	NA	NA
2921-88-2	CCOP(=S)(OCC)OC1=NC(Cl)=C(Cl)C=C1Cl	Chlorpyrifos	ns effect	lower
98-86-2	CC(=O)C1=CC=CC=C1	Acetophenone	NA	NA
95-32-9	C1CN(CCO1)SSC1=NC2=C(S1)C=CC=C2	2-(Morpholin-4-yldithio)-1,3-benzothiazole	NA	NA
420-04-2	NC#N	Cyanamide	NA	NA
103361-09-7	FC1=CC2=C(C=C1N1C(=O)C3=C(CCCC3)C1=O)N(CC#C)C(=O)CO2	Flumioxazin	ns effect	medium
541-73-1	ClC1=CC(Cl)=CC=C1	1,3-Dichlorobenzene	NA	NA
131-57-7	COC1=CC=C(C(=O)C2=CC=CC=C2)C(O)=C1	2-Hydroxy-4-methoxybenzophenone	medium	ns effect
18015-76-4	-	C.I. Basic Green 4 oxalate (1:x)	NA	NA
645-56-7	CCCC1=CC=C(O)C=C1	4-Propylphenol	ns effect	borderline
25155-18-4	-	Methylbenzethonium chloride	ns effect	ns effect
112-29-8	CCCCCCCCCCBr	1-Bromodecane	NA	NA
NOCAS_47328	O.[K+].NC(=O)C1=NC(=N[N-]1)C1=CC=CC(=C1)C1=CC(F)=CC=C1OCC(F)(F)C(F)(F)F	MK-274	ns effect	ns effect
487-06-9	COC1=CC2=C(C=CC(=O)O2)C(OC)=C1	5,7-Dimethoxy-2H-chromen-2-one	lower	ns effect
103055-07-8	FC(C(F)(F)F)C(F)(F)OC1=CC(Cl)=C(NC(=O)NC(=O)C2=C(F)C=CC=C2F)C=C1Cl	Lufenuron	NA	NA
95-80-7	Nc1cc(N)c(C)cc1	2,4-diaminotoluene	ns effect	borderline
110-91-8	C1COCCN1	Morpholine	NA	NA
144-74-1	[Na+].NC1=CC=C(C=C1)S(=O)(=O)[N-]C1=NC=CS1	Sulfathiazole sodium	NA	NA
110-33-8	CCCCCCOC(=O)CCCCC(=O)OCCCCCC	Dihexyl hexanedioate	NA	NA
1929-73-3	CCCCOCCOC(=O)COC1=C(Cl)C=C(Cl)C=C1	2,4-D-Butotyl	NA	NA
123-01-3	CCCCCCCCCCCCC1=CC=CC=C1	Dodecylbenzene	NA	NA
90-30-2	N(C1=CC=CC=C1)C1=C2C=CC=CC2=CC=C1	N-Phenyl-1-naphthylamine	NA	NA
63-42-3	[H][C@]1(O[C@@H]2O[C@H](CO)[C@H](O)[C@H](O)[C@H]2O)[C@H](O)[C@@H](O)[C@H](O)O[C@@H]1CO	Lactose	NA	NA
101-42-8	CN(C)C(=O)NC1=CC=CC=C1	Fenuron	NA	NA
7773-06-0	[NH4+].NS([O-])(=O)=O	Ammonium sulfamate	NA	NA
364-76-1	NC1=CC(=C(F)C=C1)[N+]([O-])=O	4-Fluoro-3-nitroaniline	borderline	lower
13048-33-4	C=CC(=O)OCCCCCCOC(=O)C=C	1,6-Hexanediol diacrylate	ns effect	lower
66-81-9	C[C@H]1C[C@H](C)C(=O)[C@@H](C1)[C@H](O)CC1CC(=O)NC(=O)C1	Cycloheximide	ns effect	ns effect
123-33-1	O=C1NNC(=O)C=C1	Maleic hydrazide	NA	NA
941-69-5	O=C1C=CC(=O)N1C1=CC=CC=C1	1-Phenyl-1H-pyrrole-2,5-dione	borderline	ns effect
26530-20-1	CCCCCCCCN1SC=CC1=O	Octhilinone	NA	NA
77-47-4	ClC1=C(Cl)C(Cl)(Cl)C(Cl)=C1Cl	Hexachlorocyclopentadiene	NA	NA
589-66-2	CC=CC(=O)OCC(C)C	2-Methylpropyl but-2-enoate	NA	NA
100-80-1	CC1=CC(C=C)=CC=C1	3-Methylstyrene	NA	NA
22839-47-0	COC(=O)[C@H](CC1=CC=CC=C1)NC(=O)[C@@H](N)CC(O)=O	Aspartame	NA	NA
290352-28-2	CC1=CC(NC(=O)C(O)=O)=CC(C)=C1OC1=CC=C(O)C2=C1CCC2	CP-634384	ns effect	medium
10061-01-5	ClC\C=C/Cl	(Z)-Dichloropropene	NA	NA
115-96-8	ClCCOP(=O)(OCCCl)OCCCl	Tris(2-chloroethyl) phosphate	ns effect	ns effect
288-88-0	N1C=NC=N1	1H-1,2,4-Triazole	NA	NA
112-27-6	OCCOCCOCCO	Triethylene glycol	NA	NA
2694-54-4	C=CCOC(=O)C1=CC=C(C(=O)OCC=C)C(=C1)C(=O)OCC=C	Triprop-2-en-1-yl benzene-1,2,4-tricarboxylate	NA	NA
101-21-3	CC(C)OC(=O)NC1=CC=CC(Cl)=C1	Chlorpropham	medium	ns effect
54686-97-4	-	D-Glucitol, bis-O-[(4-methylphenyl)methylene]-	NA	NA
16867-04-2	OC1=CC=CNC1=O	3-Hydroxy-2-pyridone	borderline	ns effect
123-31-9	OC1=CC=C(O)C=C1	Hydroquinone	medium	higher
1646-88-4	CNC(=O)O\N=C\C(C)(C)S(C)(=O)=O	Aldoxycarb	NA	NA
68959-20-6	[Cl-].CCCCCCCCCC[N+](C)(CCCCCCCCCC)CCC[Si](OC)(OC)OC	Disiquonium chloride	NA	NA
13759-92-7	O.O.O.O.O.O.Cl[Eu](Cl)Cl	Europium(III) chloride hexahydrate	NA	NA
1120-01-0	[Na+].CCCCCCCCCCCCCCCCOS([O-])(=O)=O	Sodium hexyldecyl sulfate	NA	NA
51-79-6	NC(=O)OCC	urethane	NA	NA
112-03-8	[Cl-].CCCCCCCCCCCCCCCCCC[N+](C)(C)C	N,N,N-Trimethyloctadecan-1-aminium chloride	NA	NA
821-55-6	CCCCCCCC(C)=O	2-Nonanone	NA	NA
53219-21-9	-	7-Octen-2-ol, 2-methyl-6-methylene-, dihydro deriv.	NA	NA
17418-58-5	NC1=C2C(=O)C3=C(C=CC=C3)C(=O)C2=C(O)C=C1OC1=CC=CC=C1	C.I. Disperse Red 60	NA	NA
21245-02-3	CCCCC(CC)COC(=O)C1=CC=C(C=C1)N(C)C	2-Ethylhexyl 4-(dimethylamino)benzoate	ns effect	ns effect
6843-66-9	CO[Si](OC)(C1=CC=CC=C1)C1=CC=CC=C1	Dimethoxy(diphenyl)silane	NA	NA
87-13-8	CCOC=C(C(=O)OCC)C(=O)OCC	Diethyl ethoxymethylenemalonate	NA	NA
10265-92-6	COP(N)(=O)SC	Methamidophos	NA	NA
106-44-5	CC1=CC=C(O)C=C1	p-Cresol	medium	lower
148-79-8	N1C2=C(C=CC=C2)N=C1C1=CSC=N1	Thiabendazole	ns effect	ns effect
56-04-2	CC1=CC(=O)NC(=S)N1	6-Methyl-2-thiouracil	NA	NA
70630-17-0	COCC(=O)N([C@H](C)C(=O)OC)C1=C(C)C=CC=C1C	Metalaxyl-M	NA	NA
1163-19-5	BrC1=C(Br)C(Br)=C(OC2=C(Br)C(Br)=C(Br)C(Br)=C2Br)C(Br)=C1Br	1,1'-Oxybis[2,3,4,5,6-pentabromobenzene]	NA	NA
60207-90-1	CCCC1COC(CN2C=NC=N2)(O1)C1=C(Cl)C=C(Cl)C=C1	Propiconazole	ns effect	ns effect
112-34-5	CCCCOCCOCCO	2-(2-Butoxyethoxy)ethanol	NA	NA
2444-46-4	CCCCCCCCC(=O)NCC1=CC(OC)=C(O)C=C1	Nonivamide	ns effect	ns effect
635-22-3	NC1=CC(=C(Cl)C=C1)[N+]([O-])=O	4-Chloro-3-nitroaniline	NA	NA
2032-65-7	CNC(=O)OC1=CC(C)=C(SC)C(C)=C1	Methiocarb	medium	borderline
55-98-1	CS(=O)(=O)OCCCCOS(C)(=O)=O	Busulfan	NA	NA
220860-50-4	CCOC1=NC2=C(NC=C(C(=O)NCC3=CC=CC=C3)C2=O)C=C1	CP-457920	lower	medium
52663-68-0	ClC1=CC(Cl)=C(C=C1Cl)C1=C(Cl)C(Cl)=CC(Cl)=C1Cl	2,2',3,4',5,5',6-Heptachloro-1,1'-biphenyl	NA	NA
596-03-2	OC1=C(Br)C2=C(C=C1)C1(OC(=O)C3=CC=CC=C13)C1=C(O2)C(Br)=C(O)C=C1	4',5'-Dibromo-3',6'-dihydroxyspiro(isobenzofuran-1(3H),9'-(9H)xanthene)-3-one	NA	NA
69-65-8	OC[C@@H](O)[C@@H](O)[C@H](O)[C@H](O)CO	D-Mannitol	NA	NA
599-64-4	CC(C)(C1=CC=CC=C1)C1=CC=C(O)C=C1	4-Cumylphenol	NA	NA
80-43-3	CC(C)(OOC(C)(C)C1=CC=CC=C1)C1=CC=CC=C1	Dicumyl peroxide	NA	NA
124-05-0	ClC(=O)OCCOC(Cl)=O	1,2-Bis((chlorocarbonyl)oxy)ethane	NA	NA
106-22-9	CC(CCO)CCC=C(C)C	Citronellol	NA	NA
2016-57-1	CCCCCCCCCCN	1-Decanamine	NA	NA
10222-01-2	NC(=O)C(Br)(Br)C#N	2,2-Dibromo-3-nitrilopropionamide	borderline	medium
72490-01-8	CCOC(=O)NCCOC1=CC=C(OC2=CC=CC=C2)C=C1	Fenoxycarb	NA	NA
2390-60-5	[Cl-].CCNC1=CC=C(C(C2=CC=C(C=C2)N(CC)CC)=C2C=CC(C=C2)=[N+](CC)CC)C2=C1C=CC=C2	Basic Blue 7	NA	NA
695-06-7	CCC1CCC(=O)O1	gamma-Caprolactone	NA	NA
99-99-0	CC1=CC=C(C=C1)[N+]([O-])=O	4-Nitrotoluene	NA	NA
108-32-7	CC1COC(=O)O1	Propylene carbonate	NA	NA
606-20-2	CC1=C(C=CC=C1[N+]([O-])=O)[N+]([O-])=O	2,6-Dinitrotoluene	medium	ns effect
143390-89-0	CO\N=C(\C(=O)OC)C1=C(COC2=C(C)C=CC=C2)C=CC=C1	Kresoxim-methyl	ns effect	ns effect
1563-38-8	CC1(C)CC2=C(O1)C(O)=CC=C2	2,3-Dihydro-2,2-dimethyl-7-benzofuranol	NA	NA
93-02-7	COC1=CC=C(OC)C(C=O)=C1	2,5-Dimethoxybenzaldehyde	NA	NA
3547-33-9	CCCCCCCCSCCO	2-Hydroxyethyl octyl sulfide	NA	NA
79-07-2	NC(=O)CCl	Chloroacetamide	NA	NA
16409-43-1	CC1CCOC(C1)C=C(C)C	4-Methyl-2-(2-methylprop-1-en-1-yl)tetrahydro-2H-pyran	NA	NA
146011-65-6	CC1=CC2=C(OC(CN(CC3=CC=CC=C3)C(=O)NC3=C(F)C=C(F)C=C3F)=C2C2=CC=C(Cl)C=C2)C=C1	FR145237	ns effect	ns effect
6915-15-7	OC(CC(O)=O)C(O)=O	Malic acid	NA	NA
93-65-2	CC(OC1=C(C)C=C(Cl)C=C1)C(O)=O	Mecoprop	NA	NA
832-69-9	CC1=C2C=CC3=CC=CC=C3C2=CC=C1	1-Methyl phenanthrene	borderline	ns effect
43222-48-6	COS([O-])(=O)=O.CN1C(=CC(C2=CC=CC=C2)=[N+]1C)C1=CC=CC=C1	Difenzoquat metilsulfate	NA	NA
77-90-7	CCCCOC(=O)CC(CC(=O)OCCCC)(OC(C)=O)C(=O)OCCCC	Acetyl tributyl citrate	NA	NA
NOCAS_47346	FC1(F)C[C@@H](C#N)N(C1)C(=O)CNC1CC2CCC(C1)N2C1=NC=CC=N1	SSR162369	NA	NA
103-26-4	COC(=O)C=CC1=CC=CC=C1	Methyl cinnamate	NA	NA
106-32-1	CCCCCCCC(=O)OCC	Ethyl octanoate	NA	NA
111-43-3	CCCOCCC	Propyl ether	NA	NA
3647-69-6	Cl.ClCCN1CCOCC1	4-(2-Chloroethyl)morpholine hydrochloride (1:1)	NA	NA
638-07-3	CCOC(=O)CC(=O)CCl	Ethyl 4-chloro-3-oxobutanoate	NA	NA
95-83-0	NC1=C(N)C=C(Cl)C=C1	4-Chloro-1,2-diaminobenzene	ns effect	higher
112-07-2	CCCCOCCOC(C)=O	2-Butoxyethyl acetate	NA	NA
1861-40-1	CCCCN(CC)C1=C(C=C(C=C1[N+]([O-])=O)C(F)(F)F)[N+]([O-])=O	Benfluralin	ns effect	borderline
NOCAS_47351	-	SSR240612	NA	NA
17924-92-4	C[C@H]1CCCC(=O)CCC\C=C\C2=C(C(O)=CC(O)=C2)C(=O)O1	Zearalenone	ns effect	higher
102-06-7	N=C(NC1=CC=CC=C1)NC1=CC=CC=C1	1,3-Diphenylguanidine	ns effect	ns effect
112-55-0	CCCCCCCCCCCCS	1-Dodecanethiol	NA	NA
131-70-4	CCCCOC(=O)C1=C(C=CC=C1)C(O)=O	Monobutyl phthalate	ns effect	ns effect
626-64-2	OC1=CC=NC=C1	4-Pyridinol	NA	NA
105624-86-0	CC(C)C1=CC=CC(C(C)C)=C1N1C(=O)C2=C(C=C(O)C=C2)C1=O	5HPP-33	ns effect	ns effect
636-21-5	Cl.Cc1ccccc1N	2-methylaniline hydrochloride	NA	NA
506-68-3	BrC#N	Cyanogen bromide	NA	NA
96-76-4	CC(C)(C)C1=CC(=C(O)C=C1)C(C)(C)C	2,4-Di-tert-butylphenol	NA	NA
627-93-0	COC(=O)CCCCC(=O)OC	Dimethyl adipate	ns effect	ns effect
75-64-9	CC(C)(C)N	tert-Butylamine	NA	NA
3825-26-1	[NH4+].[O-]C(=O)C(F)(F)C(F)(F)C(F)(F)C(F)(F)C(F)(F)C(F)(F)C(F)(F)F	PFOA, ammonium salt	NA	NA
35045-02-4	CSC1=NN=C(C(=O)N1)C(C)(C)C	Metribuzin-DA	NA	NA
142-31-4	[Na+].CCCCCCCCOS([O-])(=O)=O	Sodium octyl sulfate	NA	NA
473289-62-2	CC(C)[C@H](SC(C)=O)C(=O)N[C@H]1CC2=C(C=CC=C2)[C@H]2CCC[C@H](N2C1=O)C(O)=O	Ilepatril	NA	NA
827-19-0	[Na+].CC1=CC=C(C)C(=C1)S([O-])(=O)=O	Sodium 2,5-dimethylbenzenesulfonate	NA	NA
493-52-7	CN(C)C1=CC=C(C=C1)\N=N\C1=C(C=CC=C1)C(O)=O	Methyl red	NA	NA
563-12-2	CCOP(=S)(OCC)SCSP(=S)(OCC)OCC	Ethion	medium	higher
131-18-0	CCCCCOC(=O)C1=C(C=CC=C1)C(=O)OCCCCC	Dipentyl phthalate	ns effect	ns effect
26002-80-2	CC(C)=CC1C(C(=O)OCC2=CC=CC(OC3=CC=CC=C3)=C2)C1(C)C	Phenothrin	borderline	ns effect
1114-71-2	CCCCN(CC)C(=O)SCCC	Pebulate	NA	NA
609-66-5	NC(=O)C1=CC=CC=C1Cl	2-Chlorobenzamide	NA	NA
112-18-5	CCCCCCCCCCCCN(C)C	N,N-Dimethyldodecan-1-amine	ns effect	ns effect
188489-07-8	CCOC(=O)COC1=CC(N2N=CC(=C(C)C2=O)C(F)(F)F)=C(F)C=C1Cl	Flufenpyr-ethyl	NA	NA
1763-23-1	OS(=O)(=O)C(F)(F)C(F)(F)C(F)(F)C(F)(F)C(F)(F)C(F)(F)C(F)(F)C(F)(F)F	PFOS	NA	NA
33820-53-0	CCCN(CCC)C1=C(C=C(C=C1[N+]([O-])=O)C(C)C)[N+]([O-])=O	Isopropalin	NA	NA
64700-56-7	CCCCOCCOC(=O)COC1=C(Cl)C=C(Cl)C(Cl)=N1	Triclopyr-butotyl	NA	NA
565-80-0	CC(C)C(=O)C(C)C	2,4-Dimethylpentan-3-one	NA	NA
27306-78-1	-	Silwet L77	NA	NA
759-94-4	CCCN(CCC)C(=O)SCC	EPTC	ns effect	ns effect
89-83-8	CC(C)C1=CC=C(C)C=C1O	Thymol	NA	NA
123-11-5	COC1=CC=C(C=O)C=C1	4-Methoxybenzaldehyde	NA	NA
56507-37-0	CC(C)(C)C1=NNC(=O)N(N)C1=O	Diketometribuzin	NA	NA
55335-06-3	C1=C(C(=NC(=C1Cl)Cl)OCC(=O)O)Cl	Triclopyr	NA	NA
118134-30-8	CCCN(CC)CC1COC2(CCC(CC2)C(C)(C)C)O1	Spiroxamine	lower	ns effect
141-22-0	CCCCCC[C@@H](O)C\C=C/CCCCCCCC(O)=O	9-Octadecenoic acid, 12-hydroxy-, (9Z,12R)-	NA	NA
123312-89-0	CC1=NNC(=O)N(C1)\N=C\C1=CC=CN=C1	Pymetrozine	NA	NA
13826-35-2	OCC1=CC=CC(OC2=CC=CC=C2)=C1	3-Phenoxybenzenemethanol	medium	ns effect
79-39-0	CC(=C)C(N)=O	Methacrylamide	NA	NA
91-20-3	C1=CC2=CC=CC=C2C=C1	Naphthalene	NA	NA
243973-20-8	CCC1=CC(C)=CC(CC)=C1C1=C(OC(=O)C(C)(C)C)N2CCOCCN2C1=O	Pinoxaden	NA	NA
115-18-4	CC(C)(O)C=C	2-Methyl-3-buten-2-ol	ns effect	ns effect
485-31-4	CCC(C)C1=CC(=CC(=C1OC(=O)C=C(C)C)[N+]([O-])=O)[N+]([O-])=O	Binapacryl	NA	NA
7779-27-3	CCN1CN(CC)CN(CC)C1	1,3,5-Triethylhexahydro-s-triazine	ns effect	ns effect
2445-77-4	CCC(C)COC(=O)CC(C)C	2-Methylbutyl isovalerate	NA	NA
66230-04-4	CC(C)[C@H](C(=O)O[C@H](C#N)C1=CC=CC(OC2=CC=CC=C2)=C1)C1=CC=C(Cl)C=C1	Esfenvalerate	borderline	ns effect
55589-62-3	[K+].CC1=CC(=O)[N-]S(=O)(=O)O1	Acesulfame potassium	NA	NA
3064-70-8	ClC(Cl)(Cl)S(=O)(=O)C(Cl)(Cl)Cl	Bis(trichloromethyl)sulfone	NA	NA
65277-42-1	CC(=O)N1CCN(CC1)C1=CC=C(OC[C@H]2CO[C@@](CN3C=CN=C3)(O2)C2=CC=C(Cl)C=C2Cl)C=C1	Ketoconazole	ns effect	medium
5234-68-4	CC1=C(SCCO1)C(=O)NC1=CC=CC=C1	Carboxin	medium	ns effect
67-30-1	OC(=O)CC1=CC(I)=C(OC2=CC(I)=C(O)C(I)=C2)C(I)=C1	Tetrac	NA	NA
131-17-9	C=CCOC(=O)C1=C(C=CC=C1)C(=O)OCC=C	Diallyl phthalate	ns effect	ns effect
97-89-2	CC(CCOC(=O)C(C)C)CCC=C(C)C	Citronellyl isobutyrate	NA	NA
101-54-2	NC1=CC=C(NC2=CC=CC=C2)C=C1	N-Phenyl-1,4-benzenediamine	ns effect	medium
591-12-8	CC1=CCC(=O)O1	alpha-Angelica lactone	NA	NA
73-31-4	COC1=CC2=C(NC=C2CCNC(C)=O)C=C1	Melatonin	ns effect	medium
577-11-7	[Na+].CCCCC(CC)COC(=O)CC(C(=O)OCC(CC)CCCC)S([O-])(=O)=O	Docusate sodium	NA	NA
599-79-1	OC(=O)C1=CC(=CC=C1O)\N=N\C1=CC=C(C=C1)S(=O)(=O)NC1=NC=CC=C1	Sulfasalazine	NA	NA
95-69-2	CC1=C(N)C=CC(Cl)=C1	4-Chloro-2-methylaniline	ns effect	medium
87-62-7	CC1=CC=CC(C)=C1N	2,6-Dimethylaniline	ns effect	borderline
645-62-5	CCCC=C(CC)C=O	2-Ethyl-2-hexenal	ns effect	borderline
121-79-9	CCCOC(=O)C1=CC(O)=C(O)C(O)=C1	Propyl gallate	NA	NA
770-35-4	CC(O)COC1=CC=CC=C1	1-Phenoxy-2-propanol	NA	NA
196808-45-4	CC1=C(CCOC2=CC=C(C[C@H](NC3=C(C=CC=C3)C(=O)C3=CC=CC=C3)C(O)=O)C=C2)N=C(O1)C1=CC=CC=C1	Farglitazar	NA	NA
1582-09-8	CCCN(CCC)C1=C(C=C(C=C1[N+]([O-])=O)C(F)(F)F)[N+]([O-])=O	Trifluralin	ns effect	ns effect
1119-40-0	COC(=O)CCCC(=O)OC	Dimethyl glutarate	NA	NA
127-39-9	[Na+].CC(C)COC(=O)CC(C(=O)OCC(C)C)S([O-])(=O)=O	Sodium 1,4-diisobutyl sulfosuccinate	NA	NA
93-16-3	COC1=C(OC)C=C(C=CC)C=C1	4-Prop-1-enylveratrole	medium	ns effect
102-60-3	CC(O)CN(CCN(CC(C)O)CC(C)O)CC(C)O	N,N,N',N'-Tetrakis(2-Hydroxypropyl)ethylenediamine	NA	NA
6174-86-3	CC1=C(Cl)C(=O)OC2=C1C=CC(O)=C2	3-Chloro-7-hydroxy-4-methyl-2-benzopyrone	NA	NA
139-40-2	CC(C)NC1=NC(=NC(=N1)Cl)NC(C)C	Propazine	borderline	ns effect
461023-63-2	Cl.CCCCN1C(=O)[C@H](NC(=O)C11CCN(CC2=CC=C(OC3=CC=C(C=C3)C(O)=O)C=C2)CC1)[C@H](O)C1CCCCC1	Aplaviroc hydrochloride	NA	NA
112733-06-9	OC(=O)CN1C(=O)N(CC2=CC=C(Br)C=C2F)C(=O)C2=C1C=C(Cl)C=C2	Zenarestat	lower	borderline
5902-51-2	CC1=C(Cl)C(=O)N(C(=O)N1)C(C)(C)C	Terbacil	NA	NA
526-73-8	CC1=CC=CC(C)=C1C	1,2,3-Trimethylbenzene	ns effect	ns effect
NOCAS_48166	COC1=CC(C=O)=CC2=C1[C@H](COC(N)=O)[C@]1(OC(C)=O)ON2C[C@H]2[C@@H]1N2C(C)=O	PharmaGSID_48166	NA	NA
298-04-4	CCOP(=S)(OCC)SCCSCC	Disulfoton	NA	NA
18794-84-8	CC(C)=CCC\C(C)=C\CCC(=C)C=C	trans-beta-Farnesene	NA	NA
91-22-5	C1=CC2=C(C=C1)N=CC=C2	Quinoline	NA	NA
113-48-4	CCCCC(CC)CN1C(=O)C2C3CC(C=C3)C2C1=O	MGK-264	ns effect	ns effect
119-47-1	CC1=CC(CC2=CC(C)=CC(=C2O)C(C)(C)C)=C(O)C(=C1)C(C)(C)C	2,2'-Methylenebis(4-methyl-6-tert-butylphenol)	NA	NA
120-21-8	CCN(CC)C1=CC=C(C=O)C=C1	4-(Diethylamino)benzaldehyde	lower	borderline
117718-60-2	COC(=O)C1=C(CC(C)C)C(C2=NCCS2)=C(N=C1C(F)F)C(F)(F)F	Thiazopyr	ns effect	lower
66215-27-8	NC1=NC(NC2CC2)=NC(N)=N1	Cyromazine	ns effect	ns effect
108-59-8	COC(=O)CC(=O)OC	Dimethyl malonate	NA	NA
587-85-9	[Hg](C1=CC=CC=C1)C1=CC=CC=C1	Diphenylmercury(II)	ns effect	medium
96-45-7	S=C1NCCN1	Ethylene thiourea	NA	NA
2783-94-0	[Na+].[Na+].OC1=C(N=NC2=CC=C(C=C2)S([O-])(=O)=O)C2=C(C=C1)C=C(C=C2)S([O-])(=O)=O	FD&C Yellow 6	ns effect	borderline
81-90-3	OC(=O)C1=C(C=CC=C1)C(C1=CC=C(O)C=C1)C1=CC=C(O)C=C1	Phenolphthalin	ns effect	higher
117-39-5	OC1=CC2=C(C(O)=C1)C(=O)C(O)=C(O2)C1=CC(O)=C(O)C=C1	Quercetin	NA	NA
633-96-5	[Na+].OC1=C(N=NC2=CC=C(C=C2)S([O-])(=O)=O)C2=CC=CC=C2C=C1	C.I. Acid Orange 7	NA	NA
69655-05-6	OC[C@@H]1CC[C@@H](O1)N1C=NC2=C1N=CNC2=O	2',3'-Dideoxyinosine	NA	NA
309-00-2	ClC1=C(Cl)[C@]2(Cl)[C@@H]3[C@@H]4C[C@@H](C=C4)[C@@H]3[C@@]1(Cl)C2(Cl)Cl	Aldrin	NA	NA
143-22-6	CCCCOCCOCCOCCO	2-[2-(2-Butoxyethoxy)ethoxy]ethanol	NA	NA
99-71-8	CCC(C)C1=CC=C(O)C=C1	4-(Butan-2-yl)phenol	borderline	lower
98-29-3	CC(C)(C)C1=CC(O)=C(O)C=C1	4-tert-Butylcatechol	borderline	borderline
53894-23-8	-	Triisononyl trimellitate	NA	NA
85264-33-1	CC1=NN(CO)C(C)=C1	(3,5-Dimethyl-1H-pyrazol-1-yl)methanol	NA	NA
99-87-6	CC(C)C1=CC=C(C)C=C1	p-Cymene	NA	NA
120116-88-3	CN(C)S(=O)(=O)N1C(=NC(Cl)=C1C1=CC=C(C)C=C1)C#N	Cyazofamid	NA	NA
35691-65-7	BrCC(Br)(CCC#N)C#N	1,2-Dibromo-2,4-dicyanobutane	NA	NA
95-54-5	NC1=C(N)C=CC=C1	1,2-Phenylenediamine	lower	ns effect
1062243-51-9	COC1=C(NC2=NC3=C(C=N2)N(C)C(=O)C(F)(F)CN3C2CCCC2)C=CC(=C1)C(=O)NC1CCN(C)CC1	PharmaGSID_48511	NA	NA
3697-42-5	Cl.Cl.ClC1=CC=C(NC(=N)NC(=N)NCCCCCCNC(=N)NC(=N)NC2=CC=C(Cl)C=C2)C=C1	Chlorhexidine dihydrochloride	NA	NA
119-90-4	Nc1ccc(cc1OC)c2ccc(N)c(OC)c2	3,3'-dimethoxybenzidine	medium	medium
NOCAS_48505	CC1=C2N=C(C3=CC=CC=C3Cl)C3=C(NC2=NN1)C=CC(=C3)[N+]([O-])=O	PharmaGSID_48505	NA	NA
5137-55-3	[Cl-].CCCCCCCC[N+](C)(CCCCCCCC)CCCCCCCC	Methyltrioctylammonium chloride	NA	NA
109-02-4	CN1CCOCC1	4-Methylmorpholine	NA	NA
3739-38-6	OC(=O)C1=CC(OC2=CC=CC=C2)=CC=C1	3-Phenoxybenzoic acid	NA	NA
3648-21-3	CCCCCCCOC(=O)C1=C(C=CC=C1)C(=O)OCCCCCCC	Diheptyl phthalate	ns effect	ns effect
108-38-3	CC1=CC(C)=CC=C1	1,3-Dimethylbenzene	NA	NA
50-28-2	Oc3cc4CC[C@@H]1[C@H](CC[C@]2(C)[C@@H](O)CC[C@@H]12)c4cc3	17beta-estradiol	nan	nan
108419-33-6	-	Acetic acid, C8-10-branched alkyl esters, C9-rich	NA	NA
109-86-4	COCCO	2-Methoxyethanol	NA	NA
13463-41-7	[O-]1N2C=CC=CC2=[S][Zn++]11[O-]N2C=CC=CC2=[S]1	Zinc pyrithione	NA	NA
261947-38-0	CC[C@@H]1C[C@H](N(CC2=CC(=CC(=C2)C(F)(F)F)C(F)(F)F)C(C)=O)C2=C(C=CC(=C2)C(F)(F)F)N1C(=O)OC(C)C	CP-532623	NA	NA
877-24-7	[K+].OC(=O)C1=C(C=CC=C1)C([O-])=O	Monopotassium phthalate	ns effect	ns effect
19666-30-9	CC(C)OC1=CC(N2N=C(OC2=O)C(C)(C)C)=C(Cl)C=C1Cl	Oxadiazon	ns effect	ns effect
171866-31-2	O[C@@H]1[C@@H](COC2=CC(O)=CC=C12)N1CCC(O)(CC1)C1=CC=C(F)C=C1	CP-283097	medium	ns effect
33693-04-8	CCNC1=NC(OC)=NC(NC(C)(C)C)=N1	Terbumeton	NA	NA
79-97-0	CC1=CC(=CC=C1O)C(C)(C)C1=CC(C)=C(O)C=C1	3,3'-Dimethylbisphenol A	borderline	ns effect
34590-94-8	-	Propanol, 1(or 2)-(2-methoxymethylethoxy)-	NA	NA
NOCAS_47311	CNS(=O)(=O)C1=C(F)C=C(Cl)C(=C1)C(=O)N1CCC(CCN2C3CCC2CC(C3)N2C(C)=NC3=C2C=CC=C3)(CC1)C1=CC(F)=CC=C1	GSK163929B	higher	ns effect
1987-50-4	CCCCCCCC1=CC=C(O)C=C1	4-Heptylphenol	NA	NA
13183-79-4	CN1NN=NC1=S	1,2-Dihydro-1-methyl-5H-tetrazole-5-thione	NA	NA
110-25-8	CCCCCCCC\C=C/CCCCCCCC(=O)N(C)CC(O)=O	Oleyl sarcosine	NA	NA
2528-16-7	OC(=O)C1=C(C=CC=C1)C(=O)OCC1=CC=CC=C1	Monobenzyl phthalate	ns effect	ns effect
544-01-4	CC(C)CCOCCC(C)C	Isoamyl ether	ns effect	ns effect
1825-21-4	COC1=C(Cl)C(Cl)=C(Cl)C(Cl)=C1Cl	Pentachloroanisole	NA	NA
3194-55-6	BrC1CCC(Br)C(Br)CCC(Br)C(Br)CCC1Br	1,2,5,6,9,10-Hexabromocyclododecane	NA	NA
156-10-5	O=NC1=CC=C(NC2=CC=CC=C2)C=C1	4-Nitrosodiphenylamine	NA	NA
112-00-5	[Cl-].CCCCCCCCCCCC[N+](C)(C)C	Dodecyltrimethylammonium chloride	borderline	ns effect
112-50-5	CCOCCOCCOCCO	2-[2-(2-Ethoxyethoxy)ethoxy]ethanol	NA	NA
51229-78-8	[Cl-].Cl\C=C/C[N+]12CN3CN(CN(C3)C1)C2	Chloroallyl methenamine chloride	NA	NA
139968-49-3	FC(F)(F)OC1=CC=C(NC(=O)NN=C(CC2=CC=C(C=C2)C#N)C2=CC=CC(=C2)C(F)(F)F)C=C1	Metaflumizone	NA	NA
16484-77-8	C[C@@H](OC1=C(C)C=C(Cl)C=C1)C(O)=O	(R)-Mecoprop	NA	NA
6734-80-1	O.O.O.[Na+].CNC([S-])=S	Metam-sodium hydrate	ns effect	ns effect
4455-26-9	CCCCCCCCN(C)CCCCCCCC	N-Methyldioctylamine	borderline	ns effect
4468-42-2	CCCC(CC)C1=CC=CC=C1	3-Phenylhexane	NA	NA
59227-89-3	CCCCCCCCCCCCN1CCCCCC1=O	Laurocapram	NA	NA
2687-96-9	CCCCCCCCCCCCN1CCCC1=O	1-Dodecyl-2-pyrrolidinone	NA	NA
122453-73-0	CCOCN1C(=C(C#N)C(Br)=C1C(F)(F)F)C1=CC=C(Cl)C=C1	Chlorfenapyr	ns effect	borderline
140-08-9	ClCCOP(OCCCl)OCCCl	Tris(2-chloroethyl) phosphite	NA	NA
142-62-1	CCCCCC(O)=O	Hexanoic acid	NA	NA
39236-46-9	OCN1C(NC(=O)NCNC(=O)NC2N(CO)C(=O)NC2=O)C(=O)NC1=O	Imidazolidinyl urea	NA	NA
123-15-9	CCCC(C)C=O	2-Methylpentanal	NA	NA
874-90-8	COC1=CC=C(C=C1)C#N	4-Anisonitrile	NA	NA
1698-60-8	NC1=C(Cl)C(=O)N(N=C1)C1=CC=CC=C1	Chloridazon	borderline	ns effect
120-71-8	COC1=CC=C(C)C=C1N	2-Methoxy-5-methylaniline	ns effect	medium
59669-26-0	CS\C(C)=N\OC(=O)N(C)SN(C)C(=O)O\N=C(/C)SC	Thiodicarb	NA	NA
78-07-9	CCO[Si](CC)(OCC)OCC	Ethyltriethoxysilane	NA	NA
124-03-8	[Br-].CCCCCCCCCCCCCCCC[N+](C)(C)CC	Ethylhexadecyldimethylammonium bromide	NA	NA
4940-11-8	CCC1=C(O)C(=O)C=CO1	2-Ethyl-3-hydroxy-4H-pyran-4-one	NA	NA
60-56-0	CN1C=CNC1=S	Methimazole	NA	NA
82-68-8	[O-][N+](=O)C1=C(Cl)C(Cl)=C(Cl)C(Cl)=C1Cl	Pentachloronitrobenzene	ns effect	ns effect
111-90-0	CCOCCOCCO	2-(2-Ethoxyethoxy)ethanol	NA	NA
253450-09-8	FC1=CC=C(CC2CCN(CCS(=O)C3=CC=C4NC(=O)OC4=C3)CC2)C=C1	Besonprodil	ns effect	lower
87-68-3	ClC(Cl)=C(Cl)C(Cl)=C(Cl)Cl	Hexachloro-1,3-butadiene	ns effect	borderline
1678-91-7	CCC1CCCCC1	Ethylcyclohexane	NA	NA
109293-97-2	C\C(=N/NC(=O)NC1=CC(F)=CC(F)=C1)C1=NC=CC=C1C(O)=O	Diflufenzopyr	NA	NA
33703-08-1	-	Hexanedioic acid, diisononyl ester	NA	NA
725228-45-5	NCC1=CC=CC(=C1)C1CCN(CC1)C(=O)C1=CC=C(O1)C#CC1=CC=CC=C1F	AVE5638	NA	NA
584-13-4	NN1C=NN=C1	4-Amino-1,2,4-triazole	NA	NA
142-04-1	Cl.NC1=CC=CC=C1	Aniline hydrochloride	NA	NA
9016-00-6	C[Si](C)(-*)O-* |$;;;star_e;;star_e$,lp:4:2,Sg:n:1,4,0,2::ht|	Polydimethylsiloxane	NA	NA
2492-26-4	[Na+].[S-]C1=NC2=CC=CC=C2S1	Sodium 2-mercaptobenzothiolate	ns effect	borderline
1007-28-9	CCNC1=NC(N)=NC(Cl)=N1	Deisopropylatrazine	medium	borderline
57-91-0	C[C@]12CC[C@H]3[C@@H](CCC4=C3C=CC(O)=C4)[C@@H]1CC[C@H]2O	17alpha-Estradiol	nan	nan
827-94-1	NC1=C(Br)C=C(C=C1Br)[N+]([O-])=O	2,6-Dibromo-4-nitroaniline	ns effect	ns effect
51-05-8	Cl.CCN(CC)CCOC(=O)C1=CC=C(N)C=C1	Procaine hydrochloride	NA	NA
118-71-8	CC1=C(O)C(=O)C=CO1	Maltol	NA	NA
115-28-6	OC(=O)C1C(C(O)=O)C2(Cl)C(Cl)=C(Cl)C1(Cl)C2(Cl)Cl	Chlorendic acid	NA	NA
101-86-0	CCCCCCC(C=O)=CC1=CC=CC=C1	2-Benzylideneoctanal	NA	NA
1646-87-3	CNC(=O)O\N=C\C(C)(C)S(C)=O	Aldicarb sulfoxide	NA	NA
627-18-9	OCCCBr	3-Bromo-1-propanol	NA	NA
106-25-2	CC(C)=CCC\C(C)=C/CO	(2Z)-3,7-Dimethylocta-2,6-dien-1-ol	ns effect	ns effect
6381-77-7	[Na+].OC[C@@H](O)[C@H]1OC(=O)C(O)=C1[O-]	Sodium erythorbate (1:1)	NA	NA
79-94-7	CC(C)(C1=CC(Br)=C(O)C(Br)=C1)C1=CC(Br)=C(O)C(Br)=C1	3,3',5,5'-Tetrabromobisphenol A	medium	medium
3026-63-9	[Na+].CCCCCCCCCCCCCOS([O-])(=O)=O	Sodium tridecyl sulfate	NA	NA
19044-88-3	CCCN(CCC)C1=C(C=C(C=C1[N+](=O)[O-])S(=O)(=O)N)[N+](=O)[O-]	Oryzalin	NA	NA
2392-39-4	[Na+].[Na+].C[C@@H]1C[C@H]2[C@@H]3CCC4=CC(=O)C=C[C@]4(C)[C@@]3(F)[C@@H](O)C[C@]2(C)[C@@]1(O)C(=O)COP([O-])([O-])=O	Dexamethasone sodium phosphate	ns effect	medium
53-19-0	ClC(Cl)C(C1=CC=C(Cl)C=C1)C1=C(Cl)C=CC=C1	o,p'-DDD	NA	NA
134-20-3	COC(=O)C1=C(N)C=CC=C1	Methyl 2-aminobenzoate	NA	NA
5116-94-9	CCCCCCCCCCCCCOP(O)(O)=O	Monotridecyl phosphate	ns effect	ns effect
57-55-6	CC(O)CO	1,2-Propylene glycol	NA	NA
118-79-6	OC1=C(Br)C=C(Br)C=C1Br	2,4,6-Tribromophenol	medium	lower
69-74-9	Cl.NC1=NC(=O)N(C=C1)[C@@H]1O[C@H](CO)[C@@H](O)[C@@H]1O	Cytarabine hydrochloride	ns effect	ns effect
88-74-4	NC1=CC=CC=C1[N+]([O-])=O	2-Nitroaniline	NA	NA
23135-22-0	CNC(=O)ON=C(SC)C(=O)N(C)C	Oxamyl	ns effect	ns effect
289716-94-5	CNCC1=C(OC2=CC=C(Cl)C(Cl)=C2)C=CC(F)=C1	CP-607366	NA	NA
619-50-1	COC(=O)C1=CC=C(C=C1)[N+]([O-])=O	Methyl p-nitrobenzoate	NA	NA
7681-82-5	[Na+].[I-]	Sodium iodide	NA	NA
52-01-7	[H][C@@]12CC[C@@]3(CCC(=O)O3)[C@@]1(C)CC[C@@]1([H])[C@@]2([H])[C@@H](CC2=CC(=O)CC[C@]12C)SC(C)=O	Spironolactone	ns effect	medium
29232-93-7	CCN(CC)C1=NC(OP(=S)(OC)OC)=CC(C)=N1	Pirimiphos-methyl	higher	medium
94-74-6	CC1=C(OCC(O)=O)C=CC(Cl)=C1	MCPA	ns effect	borderline
64-19-7	CC(O)=O	Acetic acid	NA	NA
77501-63-4	CCOC(=O)C(C)OC(=O)C1=C(C=CC(OC2=C(Cl)C=C(C=C2)C(F)(F)F)=C1)[N+]([O-])=O	Lactofen	medium	borderline
618-45-1	CC(C)C1=CC=CC(O)=C1	3-Isopropylphenol	borderline	lower
84-75-3	CCCCCCOC(=O)C1=C(C=CC=C1)C(=O)OCCCCCC	Dihexyl phthalate	ns effect	ns effect
15307-79-6	[Na+].[O-]C(=O)CC1=C(NC2=C(Cl)C=CC=C2Cl)C=CC=C1	Diclofenac sodium	NA	NA
52-51-7	OCC(Br)(CO)[N+]([O-])=O	Bronopol	NA	NA
134-62-3	CCN(CC)C(=O)C1=CC=CC(C)=C1	DEET	NA	NA
115-84-4	CCCCC(CC)(CO)CO	2-Butyl-2-ethyl-1,3-propanediol	NA	NA
139-88-8	[Na+].CCCCC(CC)CCC(CC(C)C)OS([O-])(=O)=O	7-Ethyl-2-methyl-4-undecanolsulfate, sodium salt	NA	NA
102-76-1	CC(=O)OCC(COC(C)=O)OC(C)=O	Triacetin	NA	NA
112-49-2	COCCOCCOCCOC	Triethylene glycol dimethyl ether	NA	NA
3424-82-6	ClC(Cl)=C(C1=CC=C(Cl)C=C1)C1=C(Cl)C=CC=C1	o,p'-DDE	ns effect	ns effect
930-55-2	O=NN1CCCC1	N-Nitrosopyrrolidine	NA	NA
1212-29-9	S=C(NC1CCCCC1)NC1CCCCC1	N,N'-Dicyclohexylthiourea	ns effect	ns effect
105-67-9	CC1=CC(C)=C(O)C=C1	2,4-Dimethylphenol	higher	lower
51580-86-0	O.O.[Na+].[O-]C1=NC(=O)N(Cl)C(=O)N1Cl	Sodium dichloro-s-triazinetrione dihydrate	NA	NA
127-51-5	CC(=O)C(C)=CC1C(C)=CCCC1(C)C	alpha-Isomethylionone	NA	NA
480-40-0	OC1=CC2=C(C(O)=C1)C(=O)C=C(O2)C1=CC=CC=C1	Chrysin	ns effect	higher
109-43-3	CCCCOC(=O)CCCCCCCCC(=O)OCCCC	Dibutyl decanedioate	NA	NA
4449-51-8	C[C@@H]1[C@@H]2NC[C@@H](C)C[C@H]2O[C@]11CC[C@H]2[C@@H]3CC=C4C[C@@H](O)CC[C@]4(C)[C@H]3CC2=C1C	Cyclopamine	ns effect	borderline
10042-59-8	CCCCCC(CO)CCC	2-Propyl-1-heptanol	NA	NA
98319-26-7	CC(C)(C)NC(=O)[C@H]1CC[C@H]2[C@@H]3CC[C@H]4NC(=O)C=C[C@]4(C)[C@H]3CC[C@]12C	Finasteride	ns effect	ns effect
3452-97-9	CC(CCO)CC(C)(C)C	3,5,5-Trimethyl-1-hexanol	NA	NA
56-37-1	[Cl-].CC[N+](CC)(CC)CC1=CC=CC=C1	Benzyltriethylammonium chloride	NA	NA
72-54-8	ClC(Cl)C(C1=CC=C(Cl)C=C1)C1=CC=C(Cl)C=C1	p,p'-DDD	NA	NA
298-07-7	CCCCC(CC)COP(O)(=O)OCC(CC)CCCC	Bis(2-ethylhexyl) phosphate	NA	NA
62924-70-3	CCN(CC1=C(Cl)C=CC=C1F)C1=C(C=C(C=C1[N+]([O-])=O)C(F)(F)F)[N+]([O-])=O	Flumetralin	ns effect	medium
90-94-8	CN(C)C1=CC=C(C=C1)C(=O)C1=CC=C(C=C1)N(C)C	Michler's ketone	NA	NA
1119-97-7	[Br-].CCCCCCCCCCCCCC[N+](C)(C)C	Tetradonium bromide	NA	NA
133-06-2	ClC(Cl)(Cl)SN1C(=O)C2CC=CCC2C1=O	Captan	ns effect	ns effect
107-70-0	COC(C)(C)CC(C)=O	4-Methoxy-4-methyl-2-pentanone	NA	NA
797-63-7	[H][C@@]12CC[C@@](O)(C#C)[C@@]1(CC)CC[C@]1([H])[C@@]3([H])CCC(=O)C=C3CC[C@@]21[H]	Norgestrel	ns effect	borderline
80-26-2	CC(=O)OC(C)(C)C1CCC(C)=CC1	alpha-Terpinyl acetate	NA	NA
142-18-7	CCCCCCCCCCCC(=O)OCC(O)CO	1-Monolaurin	NA	NA
98-07-7	ClC(Cl)(Cl)C1=CC=CC=C1	Benzotrichloride	NA	NA
486-56-6	CN1[C@@H](CCC1=O)C1=CN=CC=C1	Cotinine	NA	NA
120-14-9	COC1=CC=C(C=O)C=C1OC	Veratraldehyde	NA	NA
143-07-7	CCCCCCCCCCCC(O)=O	Dodecanoic acid	NA	NA
868-57-5	CCC(C)C(=O)OC	Methyl 2-methylbutyrate	NA	NA
7747-35-5	CCC12COCN1COC2	5-Ethyl-1-aza-3,7-dioxabicyclo[3.3.0]octane	NA	NA
221246-12-4	[K+].CCC1=CC(=CC2=C1OCO2)C1=C(N(C2=CC=CC=C2C(F)(F)F)S(=O)(=O)C2=C1C=CC=C2)C([O-])=O	Fandosentan potassium salt	NA	NA
5146-66-7	CC(C)=CCCC(C)=CC#N	2,6-Octadienenitrile, 3,7-dimethyl-	NA	NA
137-66-6	CCCCCCCCCCCCCCCC(=O)OC[C@H](O)[C@H]1OC(=O)C(O)=C1O	Ascorbyl palmitate	NA	NA
142-92-7	CCCCCCOC(C)=O	Hexyl acetate	NA	NA
461-58-5	NC(=N)NC#N	Cyanoguanidine	NA	NA
135590-91-9	CCOC(=O)C1=NN(C2=C(Cl)C=C(Cl)C=C2)C(C)(C1)C(=O)OCC	Mefenpyr-diethyl	borderline	ns effect
83-56-7	OC1=CC=CC2=C(O)C=CC=C12	1,5-Dihydroxynaphthalene	NA	NA
504-63-2	OCCCO	1,3-Propanediol	borderline	ns effect
14024-18-1	CC(=O)[CH-]\C(C)=[O+]/[Fe](\[O+]=C(\C)[CH-]C(C)=O)\[O+]=C(\C)[CH-]C(C)=O	Iron(III) acetylacetonate	NA	NA
2231-57-4	NNC(=S)NN	Thiocarbazide	ns effect	ns effect
111-21-7	CC(=O)OCCOCCOCCOC(C)=O	Triethylene glycol diacetate	NA	NA
94-28-0	CCCCC(CC)C(=O)OCCOCCOCCOC(=O)C(CC)CCCC	Triethylene glycol bis(2-ethylhexanoate)	ns effect	ns effect
66-71-7	C1=CC2=C(N=C1)C1=C(C=CC=N1)C=C2	1,10-Phenanthroline	NA	NA
1634-78-2	CCOC(=O)CC(SP(=O)(OC)OC)C(=O)OCC	Malaoxon	NA	NA
10022-28-3	CCCCCCCC(OC)OC	1,1-Dimethoxyoctane	NA	NA
76-83-5	ClC(C1=CC=CC=C1)(C1=CC=CC=C1)C1=CC=CC=C1	Trityl chloride	NA	NA
106-87-6	C1OC1C1CCC2OC2C1	4-Vinyl-1-cyclohexene dioxide	NA	NA
94-71-3	CCOC1=C(O)C=CC=C1	2-Ethoxyphenol	NA	NA
101-02-0	O(P(OC1=CC=CC=C1)OC1=CC=CC=C1)C1=CC=CC=C1	Triphenyl phosphite	borderline	borderline
68-11-1	OC(=O)CS	Thioglycolic acid	NA	NA
26628-22-8	[Na+].[N-]=[N+]=[N-]	Sodium azide	NA	NA
19721-22-3	OCCCS	3-Mercapto-1-propanol	NA	NA
118-56-9	CC1CC(CC(C)(C)C1)OC(=O)C1=C(O)C=CC=C1	3,3,5-Trimethylcyclohexyl salicylate	medium	ns effect
686756-87-6	CN1C(=O)N(CC2=CN=C(NC3=CC4=C(OC(CO)CO4)C=C3)N=C12)C1=CC=CC=C1Br	PharmaGSID48519	medium	ns effect
754-91-6	NS(=O)(=O)C(F)(F)C(F)(F)C(F)(F)C(F)(F)C(F)(F)C(F)(F)C(F)(F)C(F)(F)F	PFOSA	ns effect	ns effect
81-30-1	O=C1OC(=O)C2=C3C1=CC=C1C(=O)OC(=O)C(C=C2)=C31	Naphthalene-1,8:4,5-tetracarboxylic dianhydride	NA	NA
1742-14-9	CC(C1=CC=C(C)C(C)=C1)C1=CC=C(C)C(C)=C1	1,1-Bis(3,4-dimethylphenyl)ethane	borderline	ns effect
622-45-7	CC(=O)OC1CCCCC1	Cyclohexyl acetate	NA	NA
104-43-8	CCCCCCCCCCCCC1=CC=C(O)C=C1	4-Dodecylphenol	NA	NA
97-77-8	CCN(CC)C(=S)SSC(=S)N(CC)CC	Disulfiram	ns effect	ns effect
4390-04-9	CC(CC(C)(C)C)CC(C)(C)CC(C)(C)C	2,2,4,4,6,8,8-Heptamethylnonane	NA	NA
1095-90-5	Cl.CCC(=O)C(CC(C)N(C)C)(C1=CC=CC=C1)C1=CC=CC=C1	Methadone hydrochloride	NA	NA
153719-23-4	CN1COCN(CC2=CN=C(Cl)S2)C1=N[N+]([O-])=O	Thiamethoxam	NA	NA
78-59-1	CC1=CC(=O)CC(C)(C)C1	Isophorone	ns effect	ns effect
2481-94-9	CCN(CC)C1=CC=C(C=C1)\N=N\C1=CC=CC=C1	C.I. Solvent Yellow 56	lower	ns effect
331623-06-4	[Na+].[Na+].CCCCC1=NC2=C(C=C1)[C@@H]([C@H]([C@@H]2C1=CC=C(OC)C=C1C[C@H](C)C([O-])=O)C([O-])=O)C1=CC2=C(OCO2)C=C1	MK-547	NA	NA
824-39-5	[Na+].[O-]C1=C(C=CC=C1)[N+]([O-])=O	Sodium 2-nitrophenolate	NA	NA
8001-54-5	-	Benzalkonium chloride	ns effect	ns effect
104-67-6	CCCCCCCC1CCC(=O)O1	5-Heptyldihydro-2(3H)-furanone	ns effect	medium
112-38-9	OC(=O)CCCCCCCCC=C	10-Undecenoic acid	lower	borderline
177785-47-6	CC[C@H](C)[C@H](N1SC2=CC=CC=C2C1=O)C(O)=O	PharmaGSID_47261	NA	NA
97-74-5	CN(C)C(=S)SC(=S)N(C)C	Tetramethylthiuram monosulfide	NA	NA
7492-66-2	CCOC(OCC)C=C(C)CCC=C(C)C	Citral diethyl acetal	NA	NA
140939-15-7	[Na+].CCC1=CC=CC(CC)=C1N(COC)C(=O)CS([O-])(=O)=O	Alachlor ESA, sodium salt	NA	NA
69-09-0	Cl.CN(C)CCCN1C2=C(SC3=C1C=C(Cl)C=C3)C=CC=C2	Chlorpromazine hydrochloride	NA	NA
99-85-4	CC(C)C1=CCC(C)=CC1	gamma-Terpinene	NA	NA
97-59-6	NC(=O)NC1NC(=O)NC1=O	Allantoin	NA	NA
1885-29-6	NC1=C(C=CC=C1)C#N	2-Aminobenzonitrile	NA	NA
120-56-9	O=C(OCCOCCOCCOC(=O)C1=CC=CC=C1)C1=CC=CC=C1	Triethylene glycol dibenzoate	NA	NA
611-59-6	CN1C=NC2=C1C(=O)N(C)C(=O)N2	1,7-Dimethylxanthine	NA	NA
42509-80-8	CCOP(=S)(OCC)OC1=NN(C(C)C)C(Cl)=N1	Isazofos	higher	higher
15625-89-5	CCC(COC(=O)C=C)(COC(=O)C=C)COC(=O)C=C	Trimethylolpropane triacrylate	NA	NA
2782-57-2	ClN1C(=O)NC(=O)N(Cl)C1=O	Troclosene	NA	NA
NOCAS_47374	COC1=CC=C(C=C1)C(=O)NC1=C(C#N)C(NCC2=CC=CC=C2)=C2C=CC=CC2=N1	SSR161421	lower	higher
23593-75-1	ClC1=C(C=CC=C1)C(N1C=CN=C1)(C1=CC=CC=C1)C1=CC=CC=C1	Clotrimazole	ns effect	ns effect
1559-34-8	CCCCOCCOCCOCCOCCO	3,6,9,12-Tetraoxahexadecan-1-ol	NA	NA
78-51-3	CCCCOCCOP(=O)(OCCOCCCC)OCCOCCCC	Tris(2-butoxyethyl) phosphate	ns effect	ns effect
67747-09-5	CCCN(CCOC1=C(Cl)C=C(Cl)C=C1Cl)C(=O)N1C=CN=C1	Prochloraz	ns effect	higher
57-14-7	CN(C)N	1,1-Dimethylhydrazine	NA	NA
1335-46-2	-	Ionone, methyl-	NA	NA
20325-40-0	COC1=C(C=CC(=C1)C2=CC(=C(C=C2)N)OC)N.Cl.Cl	3,3'-Dimethoxybenzidine Dihydrochloride	medium	lower
619-73-8	OCC1=CC=C(C=C1)[N+]([O-])=O	4-Nitrobenzyl alcohol	NA	NA
2122-70-5	CCOC(=O)CC1=CC=CC2=C1C=CC=C2	Ethyl 1-naphthaleneacetate	borderline	ns effect
NOCAS_47381	Cl.CCCOC1=C(Br)C(C)=C(S1)C(=O)N1CCC(CC1)C1=CC(CN)=CC=C1F	AVE8923	NA	NA
6728-26-3	CCC\C=C\C=O	(2E)-2-Hexenal	NA	NA
1459-93-4	COC(=O)C1=CC(=CC=C1)C(=O)OC	Dimethyl isophthalate	lower	ns effect
113734-18-2	CC(CC1=CC=C(OCC(O)=O)C=C1)NCC(O)C1=CSC(=N1)C(F)(F)F	CP-114271	NA	NA
25311-71-1	CCOP(=S)(NC(C)C)OC1=CC=CC=C1C(=O)OC(C)C	Isofenphos	ns effect	medium
101-55-3	BrC1=CC=C(OC2=CC=CC=C2)C=C1	p-Bromodiphenyl ether	ns effect	ns effect
79-16-3	CNC(C)=O	N-Methylacetamide	NA	NA
55219-65-3	CC(C)(C)C(O)C(OC1=CC=C(Cl)C=C1)N1C=NC=N1	Triadimenol	ns effect	ns effect
6359-90-6	[Na+].CC1=NN(C(=O)C1\N=N\C1=CC=CC=C1)C1=CC(=CC=C1Cl)S([O-])(=O)=O	C.I. Acid Yellow 34, monosodium salt	NA	NA
682-01-9	CCCO[Si](OCCC)(OCCC)OCCC	Tetrapropyl orthosilicate	NA	NA
657-84-1	[Na+].CC1=CC=C(C=C1)S([O-])(=O)=O	Sodium 4-methylbenzenesulfonate	NA	NA
112-31-2	CCCCCCCCCC=O	Decanal	NA	NA
534-52-1	CC1=C(O)C(=CC(=C1)[N+]([O-])=O)[N+]([O-])=O	2-Methyl-4,6-dinitrophenol	NA	NA
96-48-0	O=C1CCCO1	4-Butyrolactone	NA	NA
108-83-8	CC(C)CC(=O)CC(C)C	Diisobutyl ketone	NA	NA
291305-06-1	CN[C@H]1CC[C@@H](C2=CC=C(Cl)C(Cl)=C2)C2=CC=C(C=C12)S(N)(=O)=O	UK-373911	NA	NA
114-07-8	CC[C@H]1OC(=O)[C@H](C)[C@@H](O[C@H]2C[C@@](C)(OC)[C@@H](O)[C@H](C)O2)[C@H](C)[C@@H](O[C@@H]2O[C@H](C)C[C@@H]([C@H]2O)N(C)C)[C@](C)(O)C[C@@H](C)C(=O)[C@H](C)[C@@H](O)[C@]1(C)O	Erythromycin	NA	NA
159138-81-5	CS(O)(=O)=O.CC(C)C1=CC=C(C=C1S(C)(=O)=O)C(=O)N=C(N)N	Cariporide mesylate	NA	NA
84-66-2	CCOC(=O)C1=CC=CC=C1C(=O)OCC	Diethyl phthalate	borderline	ns effect
86-73-7	C1C2=C(C=CC=C2)C2=C1C=CC=C2	Fluorene	ns effect	ns effect
57-63-6	Oc3cc4CC[C@@H]2[C@H](CC[C@@]1(C)[C@H]2CC[C@@]1(O)C#C)c4cc3	17alpha-ethinylestradiol	nan	nan
121-75-5	CCOC(=O)CC(C(=O)OCC)SP(=S)(OC)OC	malathion	medium	medium
13684-63-4	COC(=O)NC1=CC(OC(=O)NC2=CC=CC(C)=C2)=CC=C1	Phenmedipham	ns effect	ns effect
53-43-0	[H][C@@]12CCC(=O)[C@@]1(C)CC[C@@]1([H])[C@@]2([H])CC=C2C[C@@H](O)CC[C@]12C	Dehydroepiandrosterone	nan	nan
51384-51-1	COCCC1=CC=C(OCC(O)CNC(C)C)C=C1	Metoprolol	ns effect	ns effect
111-62-6	CCCCCCCC\C=C/CCCCCCCC(=O)OCC	Ethyl oleate	NA	NA
129630-19-9	CCOC(=O)COC1=C(Cl)C=C(F)C(=C1)C1=NN(C)C(OC(F)F)=C1Cl	Pyraflufen-ethyl	medium	lower
213464-77-8	COC1=CC(OC)=NC(NC(=O)NS(=O)(=O)NC2=C(C=CC=C2)C(=O)N(C)C)=N1	Orthosulfamuron	NA	NA
100-00-5	[O-][N+](=O)C1=CC=C(Cl)C=C1	1-Chloro-4-nitrobenzene	NA	NA
122-14-5	COP(=S)(OC)OC1=CC=C(C(C)=C1)[N+]([O-])=O	Fenitrothion	medium	higher
78-62-6	CCO[Si](C)(C)OCC	Diethoxy(dimethyl)silane	NA	NA
141-43-5	NCCO	Ethanolamine	NA	NA
122-01-0	ClC(=O)C1=CC=C(Cl)C=C1	4-Chlorobenzoyl chloride	NA	NA
719-59-5	NC1=CC=C(Cl)C=C1C(=O)C1=CC=CC=C1	2-Amino-5-chlorobenzophenone	NA	NA
59-05-2	CN(CC1=NC2=C(N=C1)N=C(N)N=C2N)C1=CC=C(C=C1)C(=O)N[C@@H](CCC(O)=O)C(O)=O	Methotrexate	NA	NA
83-41-0	CC1=CC=CC(=C1C)[N+]([O-])=O	1,2-Dimethyl-3-nitrobenzene	NA	NA
96-29-7	CCC(C)=NO	2-Butanone oxime	NA	NA
3147-75-9	CC(C)(C)CC(C)(C)C1=CC(N2N=C3C=CC=CC3=N2)=C(O)C=C1	Octrizole	NA	NA
23726-91-2	C\C=C\C(=O)C1=C(C)CCCC1(C)C	(E)-beta-Damascone	ns effect	medium
140-10-3	OC(=O)\C=C\C1=CC=CC=C1	Cinnamic acid	NA	NA
68515-75-3	-	Hexanedioic acid, di-C7-9-branched and linear alkyl esters	NA	NA
1121-78-4	CC1=NC=C(O)C=C1	6-Methyl-3-hydroxypyridine	NA	NA
140-38-5	NC(=O)NC1=CC=C(Cl)C=C1	4-Chlorophenylurea	ns effect	ns effect
57-06-7	C=CCN=C=S	Allyl isothiocyanate	NA	NA
7631-86-9	-	Silica	NA	NA
NOCAS_47377	Cl.CCOC(=O)O[C@H](C)OC(=O)C1=CC=C2N(CC3=NOC(=C3)C3=CC=C(Cl)S3)C(=CC2=C1)C(=O)NC1CCN(CC1)C(C)C	AVE6324	NA	NA
121-00-6	COC1=CC=C(O)C(=C1)C(C)(C)C	2-tert-Butyl-4-methoxyphenol	NA	NA
184653-84-7	CC(=O)C1=CC2=C(OC(C)(C)[C@H](O)[C@H]2NC(=O)C2=CC=C(F)C=C2)C=C1	Carabersat	NA	NA
79-14-1	OCC(O)=O	Glycolic acid	NA	NA
17804-35-2	CCCCNC(=O)N1C(NC(=O)OC)=NC2=C1C=CC=C2	Benomyl	ns effect	ns effect
134-85-0	ClC1=CC=C(C=C1)C(=O)C1=CC=CC=C1	4-Chlorobenzophenone	borderline	ns effect
78-46-6	CCCCOP(=O)(CCCC)OCCCC	Dibutyl butylphosphonate	NA	NA
140-64-7	OCCS(O)(=O)=O.OCCS(O)(=O)=O.NC(=N)C1=CC=C(OCCCCCOC2=CC=C(C=C2)C(N)=N)C=C1	Pentamidine isethionate	NA	NA
3913-02-8	CCCCCCC(CO)CCCC	2-Butyloctan-1-ol	NA	NA
473-55-2	CC1CCC2CC1C2(C)C	Pinane	NA	NA
615-13-4	O=C1CC2=CC=CC=C2C1	1,3-Dihydro-2H-inden-2-one	NA	NA
68392-35-8	CCC(=C(C1=CC=C(O)C=C1)C1=CC=C(OCCN(C)C)C=C1)C1=CC=CC=C1	4-Hydroxytamoxifen	ns effect	ns effect
20018-09-1	CC1=CC=C(C=C1)S(=O)(=O)C(I)I	Diiodomethyl 4-methylphenyl sulfone	NA	NA
58-55-9	CN1C2=C(NC=N2)C(=O)N(C)C1=O	Theophylline	NA	NA
2402-78-0	ClC1=CC=CC(Cl)=N1	2,6-Dichloropyridine	NA	NA
163520-33-0	CCOC(=O)C1=NOC(C1)(C1=CC=CC=C1)C1=CC=CC=C1	Isoxadifen-ethyl	NA	NA
4098-71-9	CC1(C)CC(CC(C)(CN=C=O)C1)N=C=O	Isophorone diisocyanate	ns effect	ns effect
123-25-1	CCOC(=O)CCC(=O)OCC	Diethyl butanedioate	NA	NA
87546-18-7	CCCCCOC(=O)COC1=C(Cl)C=C(F)C(=C1)N1C(=O)C2=C(CCCC2)C1=O	Flumiclorac-pentyl	ns effect	lower
85507-79-5	-	Phthalic acid, diundecyl ester, branched and linear	NA	NA
104098-48-8	CC(C)C1(C)NC(=NC1=O)C1=NC=C(C)C=C1C(O)=O	Imazapic	NA	NA
116-66-5	CC1=C(C=C2C(=C1[N+]([O-])=O)C(C)(C)CC2(C)C)[N+]([O-])=O	1,1,3,3,5-Pentamethyl-4,6-dinitro-2,3-dihydro-1H-indene	NA	NA
95737-68-1	CC(COC1=CC=C(OC2=CC=CC=C2)C=C1)OC1=NC=CC=C1	Pyriproxyfen	lower	ns effect
125116-23-6	CC1(C)CCC(CC2=CC=C(Cl)C=C2)C1(O)CN1C=NC=N1	Metconazole	ns effect	ns effect
99-76-3	COC(=O)C1=CC=C(O)C=C1	Methylparaben	lower	medium
84-61-7	O=C(OC1CCCCC1)C1=C(C=CC=C1)C(=O)OC1CCCCC1	Dicyclohexyl phthalate	ns effect	ns effect
123-17-1	CC(C)CC(C)CC(O)CC(C)C	2,6,8-Trimethyl-4-nonanol	NA	NA
874-60-2	CC1=CC=C(C=C1)C(Cl)=O	p-Toluoyl chloride	NA	NA
37764-25-3	ClC(Cl)C(=O)N(CC=C)CC=C	Dichlormid	NA	NA
5103-74-2	[H][C@]12C[C@@H](Cl)[C@H](Cl)[C@@]1([H])[C@@]1(Cl)C(Cl)=C(Cl)[C@]2(Cl)C1(Cl)Cl	trans-Chlordane	NA	NA
2627-95-4	C[Si](C)(O[Si](C)(C)C=C)C=C	1,3-Divinyl-1,1,3,3-tetramethyl disiloxane	NA	NA
112-60-7	OCCOCCOCCOCCO	Tetraethylene glycol	NA	NA
525-79-1	C(NC1=C2N=CN=C2N=CN1)C1=CC=CO1	Kinetin	ns effect	borderline
101-10-0	CC(OC1=CC(Cl)=CC=C1)C(O)=O	Cloprop	NA	NA
25155-30-0	[Na+].CCCCCCCCCCCC*.[O-]S(=O)(=O)C1=CC=CC=C1 |c:18,20,t:16,lp:14:3,16:2,17:2,m:13:21.22.23|	Sodium dodecylbenzenesulfonate	NA	NA
110-69-0	CCCC=NO	Butanal oxime	NA	NA
1702-17-6	OC(=O)C1=C(Cl)C=CC(Cl)=N1	Clopyralid	NA	NA
173584-44-6	COC(=O)N(C(=O)N1CO[C@]2(CC3=C(C=CC(Cl)=C3)C2=N1)C(=O)OC)C1=CC=C(OC(F)(F)F)C=C1	Indoxacarb	NA	NA
444610-91-7	CCC1=C(OCC(O)=O)C=CC(SCC2=C(CN3CCN(CC3)C3=CC=C(OC)C=C3)N=C(S2)C2=CC=C(C=C2)C(F)(F)F)=C1	PharmaGSID_47315	NA	NA
64-10-8	NC(=O)NC1=CC=CC=C1	Urea, phenyl-	NA	NA
2155-70-6	CCCC[Sn](CCCC)(CCCC)OC(=O)C(C)=C	Tributyltin methacrylate	NA	NA
7212-44-4	CC(C)=CCCC(C)=CCCC(C)(O)C=C	Nerolidol	NA	NA
5598-13-0	COP(=S)(OC)OC1=NC(Cl)=C(Cl)C=C1Cl	Chlorpyrifos-methyl	medium	borderline
23128-74-7	CC(C)(C)C1=CC(CCC(=O)NCCCCCCNC(=O)CCC2=CC(=C(O)C(=C2)C(C)(C)C)C(C)(C)C)=CC(=C1O)C(C)(C)C	Antioxidant 1098	ns effect	higher
129298-91-5	CO[C@@H]1[C@@H](CC[C@]2(CO2)[C@H]1[C@@]1(C)O[C@@H]1CC=C(C)C)OC(=O)NC(=O)CCl	o-(Chloroacetylcarbamoyl)fumagillol	NA	NA
616-47-7	CN1C=CN=C1	1-Methylimidazole	NA	NA
5949-05-3	C[C@@H](CCC=C(C)C)CC=O	(S)-(-)-Citronellal	NA	NA
57-13-6	NC(N)=O	Urea	NA	NA
56070-16-7	CCOP(=S)(OCC)SCS(=O)(=O)C(C)(C)C	Terbufos sulfone	NA	NA
4904-61-4	C1CC=CCCC=CCCC=C1	1,5,9-Cyclododecatriene	NA	NA
1948-33-0	CC(C)(C)C1=CC(O)=CC=C1O	tert-Butylhydroquinone	NA	NA
5888-33-5	CC1(C)[C@H]2CC[C@]1(C)[C@H](C2)OC(=O)C=C	Isobornyl acrylate	NA	NA
58654-67-4	CCCC(C)CCC(C)=O	5-Methyl-2-octanone	NA	NA
928-96-1	CC\C=C/CCO	(Z)-3-Hexen-1-ol	NA	NA
89415-87-2	CCC1(C)N(Cl)C(=O)N(Cl)C1=O	1,3-Dichloro-5-ethyl-5-methylhydantoin	NA	NA
59-50-7	CC1=C(Cl)C=CC(O)=C1	4-Chloro-3-methylphenol	borderline	lower
122836-35-5	CC1=NN(C(=O)N1C(F)F)C1=CC(NS(C)(=O)=O)=C(Cl)C=C1Cl	Sulfentrazone	NA	NA
29387-86-8	-	Propylene glycol monobutyl ether	NA	NA
87-69-4	O[C@H]([C@@H](O)C(O)=O)C(O)=O	L-Tartaric acid	NA	NA
108-91-8	NC1CCCCC1	Cyclohexylamine	NA	NA
532-27-4	O=C(CCl)c1ccccc1	2-chloroacetophenone	NA	NA
140-95-4	OCNC(=O)NCO	Dimethylolurea	NA	NA
98-54-4	CC(C)(C)C1=CC=C(O)C=C1	4-tert-Butylphenol	borderline	borderline
112-35-6	COCCOCCOCCO	2-[2-(2-Methoxyethoxy)ethoxy]ethanol	NA	NA
54464-57-2	CC1CC2=C(CC1(C)C(C)=O)C(C)(C)CCC2	Isocyclemone E	NA	NA
50-81-7	[H][C@@]1(OC(=O)C(O)=C1O)[C@@H](O)CO	L-Ascorbic acid	NA	NA
19774-82-4	Cl.CCCCC1=C(C(=O)C2=CC(I)=C(OCCN(CC)CC)C(I)=C2)C2=C(O1)C=CC=C2	Amiodarone hydrochloride	NA	NA
842-07-9	OC1=CC=C2C=CC=CC2=C1N=NC1=CC=CC=C1	C.I. Solvent Yellow 14	higher	higher
552-30-7	OC(=O)C1=CC=C2C(=O)OC(=O)C2=C1	Trimellitic anhydride	NA	NA
105-21-5	CCCC1CCC(=O)O1	1,4-Heptanolide	NA	NA
108-87-2	CC1CCCCC1	Methylcyclohexane	ns effect	ns effect
108-46-3	OC1=CC(O)=CC=C1	Resorcinol	ns effect	lower
1191-50-0	[Na+].CCCCCCCCCCCCCCOS([O-])(=O)=O	Sodium myristyl sulfate	NA	NA
53-03-2	C[C@]12CC(=O)[C@H]3[C@@H](CCC4=CC(=O)C=C[C@]34C)[C@@H]1CC[C@]2(O)C(=O)CO	Prednisone	ns effect	ns effect
108-94-1	O=C1CCCCC1	Cyclohexanone	NA	NA
610-39-9	CC1=CC=C(C(=C1)[N+]([O-])=O)[N+]([O-])=O	3,4-Dinitrotoluene	ns effect	medium
59-87-0	O=[N+]([O-])c1ccc(/C=N/NC(N)=O)o1	nitrofurazone	NA	NA
26447-10-9	-	Ammonium xylene sulfonate	NA	NA
91-10-1	COC1=CC=CC(OC)=C1O	2,6-Dimethoxyphenol	NA	NA
92-04-6	OC1=CC(Cl)=C(C=C1)C1=CC=CC=C1	2-Chloro-4-phenylphenol	NA	NA
2554-06-5	C[Si]1(O[Si](C)(O[Si](C)(O[Si](C)(O1)C=C)C=C)C=C)C=C	1,3,5,7-Tetramethyl-1,3,5,7-tetravinylcyclotetrasiloxane	borderline	ns effect
33228-44-3	CCCCCC1=CC=C(N)C=C1	4-Pentylaniline	ns effect	medium
6923-22-4	CNC(=O)\C=C(/C)OP(=O)(OC)OC	Monocrotophos	ns effect	ns effect
145701-21-9	CCOC1=NC(F)=CC2=NC(=NN12)S(=O)(=O)NC1=C(Cl)C=CC=C1Cl	Diclosulam	NA	NA
11099-07-3	-	Glyceryl stearates	NA	NA
138-22-7	CCCCOC(=O)C(C)O	Butyl lactate	NA	NA
7786-34-7	COC(=O)C=C(C)OP(=O)(OC)OC	Mevinphos	NA	NA
51-30-9	Cl.CC(C)NCC(O)C1=CC(O)=C(O)C=C1	Isoproterenol hydrochloride	NA	NA
68-22-4	O=C4CC[C@H]3C(CC[C@@H]2[C@@H]3CC[C@@]1(C)[C@H]2CC[C@@]1(O)C#C)=C4	norethindrone	ns effect	ns effect
120-36-5	CC(OC1=C(Cl)C=C(Cl)C=C1)C(O)=O	Dichlorprop	NA	NA
4376-20-9	CCCCC(CC)COC(=O)C1=CC=CC=C1C(O)=O	Mono(2-ethylhexyl) phthalate	ns effect	borderline
102-96-5	[O-][N+](=O)C=CC1=CC=CC=C1	beta-Nitrostyrene	NA	NA
503-74-2	CC(C)CC(O)=O	Isovaleric acid	NA	NA
2761-24-2	CCCCC[Si](OCC)(OCC)OCC	Triethoxypentylsilane	NA	NA
1569-60-4	CC(O)CCC=C(C)C	6-Methylhept-5-en-2-ol	NA	NA
134-31-6	OS(O)(=O)=O.OC1=C2N=CC=CC2=CC=C1.OC1=C2N=CC=CC2=CC=C1	8-Hydroxyquinoline sulfate	NA	NA
716-79-0	N1C2=CC=CC=C2N=C1C1=CC=CC=C1	2-Phenylbenzimidazole	NA	NA
105-31-7	CCCC(O)C#C	Hex-1-yn-3-ol	NA	NA
3337-71-1	COC(=O)NS(=O)(=O)C1=CC=C(N)C=C1	Asulam	NA	NA
117-08-8	ClC1=C2C(=O)OC(=O)C2=C(Cl)C(Cl)=C1Cl	Tetrachlorophthalic anhydride	NA	NA
110-26-9	C=CC(=O)NCNC(=O)C=C	N,N'-Methylenebisacrylamide	NA	NA
637-07-0	CCOC(=O)C(C)(C)OC1=CC=C(Cl)C=C1	Clofibrate	NA	NA
100-51-6	OCC1=CC=CC=C1	Benzyl alcohol	NA	NA
65-71-4	CC1=CNC(=O)NC1=O	Thymine	NA	NA
34256-82-1	CCOCN(C(=O)CCl)C1=C(CC)C=CC=C1C	Acetochlor	NA	NA
94-13-3	CCCOC(=O)C1=CC=C(O)C=C1	Propylparaben	ns effect	medium
4376-18-5	COC(=O)C1=C(C=CC=C1)C(O)=O	Monomethyl phthalate	ns effect	ns effect
123-96-6	CCCCCCC(C)O	2-Octanol	NA	NA
15310-01-7	IC1=C(C=CC=C1)C(=O)NC1=CC=CC=C1	Benodanil	borderline	ns effect
10453-86-8	CC(C)=CC1C(C(=O)OCC2=COC(CC3=CC=CC=C3)=C2)C1(C)C	Resmethrin	NA	NA
140-56-7	[Na+].CN(C)C1=CC=C(C=C1)N=NS([O-])(=O)=O	Fenaminosulf	NA	NA
2385-85-5	ClC12C3(Cl)C4(Cl)C5(Cl)C(Cl)(C1(Cl)C4(Cl)Cl)C2(Cl)C(Cl)(Cl)C35Cl	Mirex	NA	NA
110-01-0	C1CCSC1	Tetrahydrothiophene	NA	NA
538-75-0	C1CCC(CC1)N=C=NC1CCCCC1	Dicyclohexylcarbodiimide	ns effect	ns effect
4107-98-6	CC(C)N(C(C)C)C1=CC=CC=C1	N,N-Diisopropylaniline	NA	NA
105-99-7	CCCCOC(=O)CCCCC(=O)OCCCC	Dibutyl hexanedioate	NA	NA
478263-98-8	[Na+].CC[C@H](NC(=O)C1=C([N-]S(=O)(=O)C2=CC=CC3=CC=CN=C23)C=CC(F)=C1)C1=CC=CC=C1	AVE3295	NA	NA
112-42-5	CCCCCCCCCCCO	1-Undecanol	NA	NA
2593-15-9	CCOC1=NC(=NS1)C(Cl)(Cl)Cl	Etridiazole (Terrazole)	borderline	borderline
60-35-5	CC(N)=O	Acetamide	NA	NA
180084-01-9	Cl.CCN1CCC2(COC3=C2C=C2N(CCC2=C3)C(=O)C2=CC=C(C=C2)C2=CC=C(C=C2C)C2=NN=C(C)O2)CC1	SB236057A	NA	NA
79538-32-2	CC1=C(F)C(F)=C(COC(=O)C2C(\C=C(/Cl)C(F)(F)F)C2(C)C)C(F)=C1F	Tefluthrin	medium	ns effect
864283-48-7	NC(=O)CN(CC(F)(F)F)C1=CC(=C(C=C1)C#N)C(F)(F)F	GSK232420A	ns effect	ns effect
116714-46-6	FC(OC(F)(F)F)C(F)(F)OC1=C(Cl)C=C(NC(=O)NC(=O)C2=C(F)C=CC=C2F)C=C1	Novaluron	borderline	ns effect
95-13-6	C1C=CC2=C1C=CC=C2	Indene	NA	NA
NOCAS_48514	[Na+].COC1=CC=C(\C=C\S(=O)(=O)[N-]C(=O)C2=CC=C(C)C=C2Cl)C=C1	PharmaGSID48514	ns effect	medium
2426-54-2	CCN(CC)CCOC(=O)C=C	2-(Diethylamino)ethyl acrylate	NA	NA
676116-04-4	CS(O)(=O)=O.CC1=CC(CCN2CCN(CC2)C2=NSC3=CC=CC=C23)=CC2=C1NC(=O)CC2(C)C	PD 0343701	ns effect	higher
137-42-8	[Na+].CNC([S-])=S	Metam-sodium	NA	NA
82469-79-2	CCCCCCOC(=O)CC(CC(=O)OCCCCCC)(OC(=O)CCC)C(=O)OCCCCCC	Butyryl trihexyl citrate	NA	NA
80-54-6	CC(CC1=CC=C(C=C1)C(C)(C)C)C=O	3-(4-tert-Butylphenyl)-2-methylpropanal	NA	NA
25265-71-8	-	Dipropylene glycol	NA	NA
791-31-1	O[Si](C1=CC=CC=C1)(C1=CC=CC=C1)C1=CC=CC=C1	Triphenylsilanol	NA	NA
26027-38-3	-	Polyoxyethylene(10)nonylphenyl ether	ns effect	ns effect
57-30-7	[Na+].CCC1(C(=O)NC([O-])=NC1=O)C1=CC=CC=C1	Phenobarbital sodium	NA	NA
133855-98-8	FC1=CC=C(C=C1)C1(CN2C=NC=N2)OC1C1=C(Cl)C=CC=C1	Epoxiconazole	ns effect	lower
101-77-9	NC1=CC=C(CC2=CC=C(N)C=C2)C=C1	4,4'-Methylenedianiline	higher	higher
30399-84-9	-	Isooctadecanoic acid	NA	NA
586-62-9	CC(C)=C1CCC(C)=CC1	Terpinolene	NA	NA
102-85-2	CCCCOP(OCCCC)OCCCC	Tributyl phosphite	NA	NA
81131-70-6	[Na+].CC[C@H](C)C(=O)O[C@H]1C[C@H](O)C=C2C=C[C@H](C)[C@H](CC[C@@H](O)C[C@@H](O)CC([O-])=O)[C@@H]12	Pravastatin sodium	ns effect	ns effect
5333-42-6	CCCCCCCCCCC(CO)CCCCCCCC	2-Octyl-1-dodecanol	NA	NA
72-55-9	ClC(Cl)=C(C1=CC=C(Cl)C=C1)C1=CC=C(Cl)C=C1	p,p'-DDE	NA	NA
5694-00-8	C1C(O1)C(=O)N	Glycidamide	NA	NA
1118-46-3	CCCC[Sn](Cl)(Cl)Cl	Butyltin trichloride	NA	NA
18924-66-8	CCCCCCCCCCCCCCN(CCO)CCO	2,2'-(Tetradecylimino)diethanol	NA	NA
110-93-0	CC(C)=CCCC(C)=O	6-Methyl-5-hepten-2-one	NA	NA
5598-15-2	CCOP(=O)(OCC)OC1=NC(Cl)=C(Cl)C=C1Cl	Chlorpyrifos oxon	NA	NA
112-72-1	CCCCCCCCCCCCCCO	1-Tetradecanol	ns effect	ns effect
8018-01-7	-	Mancozeb	borderline	lower
NOCAS_47265	ONC(=O)C1(CCCC1)N(CCC(O)=O)S(=O)(=O)C1=CC=C(OC2=CC=C(F)C=C2)C=C1	CP-471358	NA	NA
29385-43-1	-	Tolyltriazole	NA	NA
75-50-3	CN(C)C	Trimethylamine	NA	NA
72-20-8	ClC1=C(Cl)[C@]2(Cl)[C@@H]3[C@H]4C[C@H]([C@@H]5O[C@H]45)[C@@H]3[C@@]1(Cl)C2(Cl)Cl	Endrin	ns effect	ns effect
111-77-3	COCCOCCO	Diethylene glycol monomethyl ether	NA	NA
116-29-0	ClC1=CC=C(C=C1)S(=O)(=O)C1=CC(Cl)=C(Cl)C=C1Cl	Tetradifon	NA	NA
111-46-6	OCCOCCO	Diethylene glycol	NA	NA
3926-62-3	[Na+].[O-]C(=O)CCl	Sodium chloroacetate	NA	NA
16356-11-9	CCCCCC=CC=CC=C	1,3,5-Undecatriene	NA	NA
29836-26-8	CCCCCCCCO[C@@H]1O[C@H](CO)[C@@H](O)[C@H](O)[C@H]1O	Octyl beta-D-glucopyranoside	NA	NA
86479-06-3	FC(F)C(F)(F)OC1=C(Cl)C=C(NC(=O)NC(=O)C2=C(F)C=CC=C2F)C=C1Cl	Hexaflumuron	ns effect	ns effect
15046-75-0	[Na+].CC1=CC=CC=C1S([O-])(=O)=O	Sodium 2-methylbenzenesulfonate	NA	NA
628-81-9	CCCCOCC	1-Ethoxybutane	NA	NA
569-64-2	CN(C)C1=CC=C(C=C1)C(=C2C=CC(=[N+](C)C)C=C2)C3=CC=CC=C3.[Cl-]	Malachite green	NA	NA
544-76-3	CCCCCCCCCCCCCCCC	Hexadecane	NA	NA
427-51-0	CC(=O)O[C@@]1(CC[C@H]2[C@@H]3C=C(Cl)C4=CC(=O)[C@@H]5C[C@@H]5[C@]4(C)[C@H]3CC[C@]12C)C(C)=O	Cyproterone acetate	ns effect	borderline
1836-75-5	[O-][N+](=O)C1=CC=C(OC2=C(Cl)C=C(Cl)C=C2)C=C1	Nitrofen	ns effect	medium
135-98-8	CCC(C)C1=CC=CC=C1	sec-Butylbenzene	NA	NA
6152-33-6	O.O.O.O.[Na+].[O-]C1=C(C=CC=C1)C1=CC=CC=C1	Sodium 2-phenylphenate tetrahydrate	medium	medium
98-53-3	CC(C)(C)C1CCC(=O)CC1	4-tert-Butylcyclohexanone	NA	NA
100-25-4	[O-][N+](=O)C1=CC=C(C=C1)[N+]([O-])=O	1,4-Dinitrobenzene	NA	NA
74051-80-2	CCCC(=NOCC)C1=C(O)CC(CC(C)SCC)CC1=O	Sethoxydim	higher	ns effect
1559-35-9	CCCCC(CC)COCCO	2-(2-Ethylhexyloxy)ethanol	NA	NA
119-61-9	O=C(C1=CC=CC=C1)C1=CC=CC=C1	Benzophenone	NA	NA
2832-40-8	CC(=O)NC1=CC=C(C=C1)\N=N\C1=C(O)C=CC(C)=C1	C.I. Disperse Yellow 3	medium	medium
139-13-9	OC(=O)CN(CC(O)=O)CC(O)=O	Nitrilotriacetic acid	higher	ns effect
264618-44-2	CN(C)C(=O)NC1(CCN(CCC[C@@]2(CCCN(C2)C(=O)C2=CC=CC=C2)C2=CC(Cl)=C(Cl)C=C2)CC1)C1=CC=CC=C1	SSR146977	ns effect	ns effect
13071-79-9	CCOP(=S)(OCC)SCSC(C)(C)C	Terbufos	ns effect	ns effect
78-97-7	CC(O)C#N	Lactonitrile	NA	NA
834-12-8	CCNC1=NC(=NC(=N1)SC)NC(C)C	Ametryn	medium	lower
439687-69-1	COC1=CC(OC)=C(C=C1)S(=O)(=O)N1C(=O)[C@@](N2C[C@H](O)C[C@H]2C(=O)N(C)C)(C2=CC(Cl)=CC=C12)C1=CC=CC=C1OC	Nelivaptan	ns effect	lower
626-39-1	BrC1=CC(Br)=CC(Br)=C1	1,3,5-Tribromobenzene	NA	NA
563-04-2	CC1=CC=CC(OP(=O)(OC2=CC(C)=CC=C2)OC2=CC(C)=CC=C2)=C1	Tri-m-tolyl phosphate	NA	NA
6055-19-2	O.ClCCN(CCCl)P1(=O)NCCCO1	Cyclophosphamide monohydrate	NA	NA
122-73-6	CC(C)CCOCC1=CC=CC=C1	Benzyl 3-methylbutyl ether	NA	NA
95-48-7	CC1=C(O)C=CC=C1	o-Cresol	NA	NA
77-78-1	COS(=O)(=O)OC	Dimethyl sulfate	NA	NA
119-07-3	CCCCCCCCCCOC(=O)C1=C(C=CC=C1)C(=O)OCCCCCCCC	Octyl decyl phthalate	ns effect	ns effect
99-63-8	ClC(=O)C1=CC(=CC=C1)C(Cl)=O	1,3-Benzenedicarbonyl dichloride	NA	NA
131-11-3	COC(=O)C1=C(C=CC=C1)C(=O)OC	Dimethyl phthalate	borderline	ns effect
87818-31-3	CC(C)[C@]12CC[C@](C)(O1)[C@@H](C2)OCC1=C(C)C=CC=C1	Cinmethylin	higher	ns effect
121-69-7	CN(C)C1=CC=CC=C1	N,N-Dimethylaniline	NA	NA
124-09-4	NCCCCCCN	1,6-Hexanediamine	NA	NA
650-51-1	[Na+].[O-]C(=O)C(Cl)(Cl)Cl	Sodium trichloroacetate	NA	NA
95-14-7	N1N=NC2=C1C=CC=C2	1,2,3-Benzotriazole	NA	NA
1885-14-9	ClC(=O)OC1=CC=CC=C1	Phenyl carbonochloridate	NA	NA
2432-87-3	CCCCCCCCOC(=O)CCCCCCCCC(=O)OCCCCCCCC	Dioctyl succinate	NA	NA
5742-17-6	CC(C)N.OC(=O)COC1=C(Cl)C=C(Cl)C=C1	2,4-D, isopropylamine salt	NA	NA
139290-65-6	COC1=C(OC)C(=CC=C1)[C@H](O)C1CCN(CCC2=CC=C(F)C=C2)CC1	Volinanserin	ns effect	ns effect
2303-17-5	CC(C)N(C(C)C)C(=O)SCC(Cl)=C(Cl)Cl	Tri-allate	NA	NA
108-93-0	OC1CCCCC1	Cyclohexanol	NA	NA
92-52-4	C1=CC=C(C=C1)C1=CC=CC=C1	Biphenyl	NA	NA
55406-53-6	CCCCNC(=O)OCC#CI	3-Iodo-2-propynyl butylcarbamate (IPBC)	NA	NA
20265-97-8	Cl.COC1=CC=C(N)C=C1	4-Methoxyaniline hydrochloride	ns effect	medium
51-03-6	CCCCOCCOCCOCC1=CC2=C(OCO2)C=C1CCC	Piperonyl butoxide	lower	ns effect
84371-65-3	CC#C[C@]1(O)CC[C@H]2[C@@H]3CCC4=CC(=O)CCC4=C3[C@H](C[C@]12C)C1=CC=C(C=C1)N(C)C	Mifepristone	ns effect	higher
2795-39-3	[K+].[O-]S(=O)(=O)C(F)(F)C(F)(F)C(F)(F)C(F)(F)C(F)(F)C(F)(F)C(F)(F)C(F)(F)F	PFOS-K	NA	NA
58-18-4	C[C@]1(O)CC[C@H]2[C@@H]3CCC4=CC(=O)CC[C@]4(C)[C@H]3CC[C@]12C	17-Methyltestosterone	ns effect	medium
824-78-2	[Na+].[O-]C1=CC=C(C=C1)[N+]([O-])=O	Sodium 4-nitrophenolate	NA	NA
1323-19-9	-	Sodium 2,4,7-tri(propan-2-yl)naphthalene-1-sulfonate	NA	NA
28249-77-6	CCN(CC)C(=O)SCC1=CC=C(Cl)C=C1	Thiobencarb	ns effect	ns effect
827-21-4	[Na+].CC1=CC=C(C(C)=C1)S([O-])(=O)=O	Benzenesulfonic acid, 2,4-dimethyl-, sodium salt	NA	NA
23089-26-1	CC(C)=CCC[C@](C)(O)[C@H]1CCC(C)=CC1	Levomenol	NA	NA
5877-42-9	CCCCC(CC)C(O)C#C	4-Ethyloct-1-yn-3-ol	NA	NA
77-48-5	CC1(C)N(Br)C(=O)N(Br)C1=O	1,3-Dibromo-5,5-dimethylhydantoin	NA	NA
571-58-4	CC1=CC=C(C)C2=C1C=CC=C2	1,4-Dimethylnaphthalene	NA	NA
7378-99-6	CCCCCCCCN(C)C	N,N-Dimethyloctylamine	medium	ns effect
2835-39-4	CC(C)CC(=O)OCC=C	Allyl isovalerate	NA	NA
189003-92-7	NC(=O)CN1C(=O)C=C(CCN2CCN(CC2)C2=NC=CC3=C2C=CS3)C2=C1C=C(F)C=C2	Trelanserin	lower	ns effect
24307-26-4	[Cl-].C[N+]1(C)CCCCC1	Mepiquat chloride	NA	NA
155990-20-8	CCN(CC)CCNC1=C2C(=O)C3=C(SC2=C(CNC=O)C=C1)C=CC(OC)=C3	SR271425	NA	NA
23184-66-9	CCCCOCN(C(=O)CCl)C1=C(CC)C=CC=C1CC	Butachlor	NA	NA
57018-04-9	COP(=S)(OC)OC1=C(Cl)C=C(C)C=C1Cl	Tolclofos-methyl	NA	NA
1760-24-3	CO[Si](CCCNCCN)(OC)OC	N-[3-(Trimethoxysilyl)propyl]ethane-1,2-diamine	NA	NA
41481-66-7	OC1=C(CC=C)C=C(C=C1)S(=O)(=O)C1=CC(CC=C)=C(O)C=C1	4,4'-Sulfonylbis[2-(prop-2-en-1-yl)phenol]	ns effect	higher
83-32-9	C1CC2=C3C1=CC=CC3=CC=C2	Acenaphthene	NA	NA
69806-50-4	CCCCOC(=O)C(C)OC1=CC=C(OC2=CC=C(C=N2)C(F)(F)F)C=C1	Fluazifop-butyl	NA	NA
147526-32-7	[Ca++].O[C@H](C[C@H](O)\C=C\C1=C(C2=CC=C(F)C=C2)C2=C(C=CC=C2)N=C1C1CC1)CC([O-])=O.O[C@H](C[C@H](O)\C=C\C1=C(C2=CC=C(F)C=C2)C2=C(C=CC=C2)N=C1C1CC1)CC([O-])=O	Pitavastatin calcium	ns effect	ns effect
138472-01-2	CC\C(=C/C(=N\O)/C(N)=O)C(C)[N+]([O-])=O	FR900409	NA	NA
487-68-3	CC1=CC(C)=C(C=O)C(C)=C1	2,4,6-Trimethylbenzaldehyde	NA	NA
301-00-8	CC\C=C/C\C=C/C\C=C/CCCCCCCC(=O)OC	Methyl linolenate	NA	NA
93-89-0	CCOC(=O)C1=CC=CC=C1	Ethyl benzoate	NA	NA
510-15-6	CCOC(=O)C(O)(C1=CC=C(Cl)C=C1)C1=CC=C(Cl)C=C1	Chlorobenzilate	NA	NA
99-65-0	[O-][N+](=O)C1=CC(=CC=C1)[N+]([O-])=O	1,3-Dinitrobenzene	NA	NA
149413-74-1	CC(C)(C)C1=CSC(=N1)C1=CC2=C(O1)C=CC(OCC1=CC=CC=C1CC(O)=O)=C2	FR150011	NA	NA
556-52-5	OCC1CO1	glycidol	NA	NA
1596-84-5	CN(C)NC(=O)CCC(O)=O	Daminozide	ns effect	ns effect
108-67-8	CC1=CC(C)=CC(C)=C1	1,3,5-Trimethylbenzene	ns effect	ns effect
103-11-7	CCCCC(CC)COC(=O)C=C	2-Ethylhexyl acrylate	NA	NA
17230-88-5	C[C@]12CC[C@H]3[C@@H](CCC4=CC5=C(C[C@]34C)C=NO5)[C@@H]1CC[C@@]2(O)C#C	Danazol	ns effect	ns effect
5915-41-3	CCNC1=NC(=NC(=N1)Cl)NC(C)(C)C	Terbuthylazine	higher	borderline
121552-61-2	CC1=NC(NC2=CC=CC=C2)=NC(=C1)C1CC1	Cyprodinil	NA	NA
112-30-1	CCCCCCCCCCO	1-Decanol	NA	NA
80-07-9	ClC1=CC=C(C=C1)S(=O)(=O)C1=CC=C(Cl)C=C1	4,4'-Dichlorodiphenyl sulfone	NA	NA
2491-38-5	OC1=CC=C(C=C1)C(=O)CBr	2-Bromo-4-hydroxyacetophenone	NA	NA
140-53-4	ClC1=CC=C(CC#N)C=C1	4-Chlorophenylacetonitrile	NA	NA
100-01-6	NC1=CC=C(C=C1)[N+]([O-])=O	4-Nitroaniline	NA	NA
88-10-8	CCN(CC)C(Cl)=O	Diethylcarbamoyl chloride	NA	NA
111-82-0	CCCCCCCCCCCC(=O)OC	Methyl dodecanoate	NA	NA
122-42-9	CC(C)OC(=O)NC1=CC=CC=C1	Propham	borderline	ns effect
584-79-2	CC(C)=CC1C(C(=O)OC2CC(=O)C(CC=C)=C2C)C1(C)C	Allethrin	ns effect	ns effect
129-17-9	[Na+].CCN(CC)C1=CC=C(C=C1)C(=C1C=CC(C=C1)=[N+](CC)CC)C1=CC=C(C=C1S([O-])(=O)=O)S([O-])(=O)=O	Sulfan blue	NA	NA
102676-31-3	Cl.N#CC1=CC=C(C=C1)C1CCCC2=CN=CN12	Fadrozole hydrochloride	ns effect	borderline
108-45-2	NC1=CC(N)=CC=C1	1,3-Benzenediamine	NA	NA
29091-21-2	CCCN(CCC)C1=C(C(N)=C(C=C1[N+]([O-])=O)C(F)(F)F)[N+]([O-])=O	Prodiamine	NA	NA
107071-66-9	O=C(CCCCCCCCC1=CN=CC=C1)N1CCC(CC1)C=C(C1=CC=CC=C1)C1=CC=CC=C1	Ro 23-7637	NA	NA
110-97-4	CC(O)CNCC(C)O	Diisopropanolamine	NA	NA
131860-33-8	CO\C=C(\C(=O)OC)C1=CC=CC=C1OC1=CC(OC2=CC=CC=C2C#N)=NC=N1	Azoxystrobin	NA	NA
5315-79-7	OC1=C2C=CC3=CC=CC4=CC=C(C=C1)C2=C34	1-Hydroxypyrene	ns effect	borderline
5700-49-2	I.I.NCCN	1,2-Ethanediamine dihydriodide	NA	NA
3118-97-6	CC1=CC=C(N=NC2=C(O)C=CC3=CC=CC=C23)C(C)=C1	C.I. Solvent Orange 7	NA	NA
81-61-8	OC1=C(O)C2=C(C=C1)C(=O)C1=C(O)C=CC(O)=C1C2=O	Quinalizarin	NA	NA
151-05-3	CC(=O)OC(C)(C)CC1=CC=CC=C1	Dimethylbenzylcarbinyl acetate	NA	NA
92-91-1	CC(=O)C1=CC=C(C=C1)C1=CC=CC=C1	4'-Acetylbiphenyl	lower	borderline
145742-28-5	COC1=C(CN[C@H]2CCCN[C@H]2C2=CC=CC=C2)C=C(OC(F)(F)F)C=C1	CP-122721	NA	NA
5437-45-6	BrCC(=O)OCC1=CC=CC=C1	Benzyl bromoacetate	NA	NA
51632-16-7	BrCC1=CC=CC(OC2=CC=CC=C2)=C1	1-(Bromomethyl)-3-phenoxybenzene	medium	ns effect
1194-65-6	ClC1=CC=CC(Cl)=C1C#N	Dichlobenil	ns effect	ns effect
81335-77-5	CCC1=CN=C(C2=NC(C)(C(C)C)C(=O)N2)C(=C1)C(O)=O	Imazethapyr	NA	NA
139149-55-6	NC(=O)N(O)[C@@H]1COC2=C1C=CC(OCC1=CC=CC=C1)=C2	SB202235	NA	NA
23564-05-8	COC(=O)NC(=S)NC1=C(NC(=S)NC(=O)OC)C=CC=C1	Thiophanate-methyl	ns effect	ns effect
97-54-1	COC1=CC(C=CC)=CC=C1O	Isoeugenol	lower	borderline
728-40-5	CC(C)(C)C1=CC(=CC(=C1O)C(C)(C)C)[N+]([O-])=O	2,6-Di-tert-butyl-4-nitrophenol	ns effect	ns effect
88-58-4	CC(C)(C)C1=CC(O)=C(C=C1O)C(C)(C)C	2,5-Di-tert-butylbenzene-1,4-diol	NA	NA
81741-28-8	[Cl-].CCCCCCCCCCCCCC[P+](CCCC)(CCCC)CCCC	Tributyltetradecylphosphonium chloride	NA	NA
836-30-6	[O-][N+](=O)C1=CC=C(NC2=CC=CC=C2)C=C1	4-Nitro-N-phenylaniline	ns effect	ns effect
7011-83-8	CCCCCCC1(C)CCC(=O)O1	2(3H)-Furanone, 5-hexyldihydro-5-methyl-	NA	NA
58-93-5	NS(=O)(=O)C1=CC2=C(NCNS2(=O)=O)C=C1Cl	Hydrochlorothiazide	NA	NA
34451-19-9	CCCCOC(=O)[C@H](C)O	Butyl (2S)-2-hydroxypropanoate	NA	NA
1929-82-4	ClC1=CC=CC(=N1)C(Cl)(Cl)Cl	Nitrapyrin	NA	NA
NOCAS_47385	CC(O)=O.COCCOC1=NC=C2N(CC(=O)NC3=NC=C(Cl)C=C3)C(=CC2=C1)C(=O)NC1CCN(CC1)C(C)C	SAR377142	NA	NA
491-80-5	COC1=CC=C(C=C1)C1=COC2=C(C(O)=CC(O)=C2)C1=O	Biochanin A	ns effect	borderline
90-04-0	COC1=CC=CC=C1N	2-Anisidine	NA	NA
108-68-9	CC1=CC(O)=CC(C)=C1	3,5-Dimethylphenol	NA	NA
210826-40-7	CC(C)(O)C1=COC(=C1)S(=O)(=O)NC(=O)NC1=C2CCCC2=CC2=C1CCC2	CP-456773	medium	medium
134002-60-1	O[C@@H]1[C@H](CC2=CC=CC(=C2)C(O)=O)COC2=C1C=C(OCC1=NC3=C(S1)C=CC(F)=C3)C=C2	CP-085958	NA	NA
100-02-7	OC1=CC=C(C=C1)[N+]([O-])=O	4-Nitrophenol	ns effect	lower
94-96-2	CCCC(O)C(CC)CO	2-Ethyl-1,3-hexanediol	NA	NA
105-54-4	CCCC(=O)OCC	Ethyl butyrate	NA	NA
126-92-1	[Na+].CCCCC(CC)COS([O-])(=O)=O	Sodium ethasulfate	NA	NA
94-82-6	OC(=O)CCCOC1=CC=C(Cl)C=C1Cl	2,4-DB	NA	NA
75-60-5	C[As](C)(O)=O	Dimethylarsinic acid	NA	NA
51235-04-2	CN(C)C1=NC(=O)N(C2CCCCC2)C(=O)N1C	Hexazinone	NA	NA
54-85-3	O=C(NN)c1ccncc1	isoniazid	NA	NA
1189-08-8	CC(CCOC(=O)C(C)=C)OC(=O)C(C)=C	1,3-Butyleneglycol dimethacrylate	NA	NA
87-01-4	CN(C)C1=CC2=C(C=C1)C(C)=CC(=O)O2	7-(Dimethylamino)-4-methylcoumarin	ns effect	borderline
84-69-5	CC(C)COC(=O)C1=C(C=CC=C1)C(=O)OCC(C)C	Diisobutyl phthalate	borderline	ns effect
139-87-7	CCN(CCO)CCO	Ethyl diethanolamine	NA	NA
119515-38-7	CCC(C)OC(=O)N1CCCCC1CCO	Icaridin	NA	NA
124378-77-4	CN([C@H]1CC[C@@]2(CCCO2)C[C@@H]1N1CCCC1)C(=O)CC1=CC=CC2=C1C=CO2	Enadoline	NA	NA
1207-12-1	CC1=CC2=C(SC3=CC=CC(C)=C23)C=C1	4,6-Dimethyldibenzothiophene	NA	NA
4584-46-7	Cl.CN(C)CCCl	(2-Chloroethyl)dimethylamine hydrochloride	NA	NA
56-55-3	C1=CC2=C(C=C1)C=C1C(C=CC3=C1C=CC=C3)=C2	Benz(a)anthracene	higher	lower
110-42-9	CCCCCCCCCC(=O)OC	Methyl decanoate	NA	NA
108-80-5	OC1=NC(O)=NC(O)=N1	Cyanuric acid	NA	NA
83834-59-7	CCCCC(CC)COC(=O)\C=C\C1=CC=C(OC)C=C1	2-Ethylhexyl trans-4-methoxycinnamate	NA	NA
29548-30-9	CC(C)=CCCC(C)=CCCC(C)=CCOC(C)=O	Farnesyl acetate	NA	NA
181640-09-5	Cl.CN(C)C(=O)NC1(CCN(CC[C@]2(CN(CCO2)C(=O)C2=CC=CC=C2)C2=CC(F)=C(F)C=C2)CC1)C1=CC=CC=C1	SR144190	NA	NA
33956-49-9	C\C=C\C=C\CCCCCCCO	Codlelure	NA	NA
5392-40-5	CC(C)=CCCC(C)=CC=O	3,7-Dimethyl-2,6-octadienal	ns effect	ns effect
33089-61-1	CN(\C=N\C1=C(C)C=C(C)C=C1)\C=N\C1=C(C)C=C(C)C=C1	Amitraz	NA	NA
33228-45-4	CCCCCCC1=CC=C(N)C=C1	4-Hexylaniline	NA	NA
75-99-0	CC(Cl)(Cl)C(O)=O	Dalapon	NA	NA
NOCAS_47353	Cl.CN(C)C(=O)C1(CCN(CC[C@]2(CN(CCO2)C(=O)C2=CC=CC=C2)C2=CC=C(Cl)C(Cl)=C2)CC1)N1CCCCC1	SSR241586	NA	NA
6358-09-4	NC1=C(O)C(Cl)=CC(=C1)[N+]([O-])=O	2-Amino-6-chloro-4-nitrophenol	NA	NA
123-56-8	O=C1CCC(=O)N1	Succinimide	NA	NA
118-82-1	CC(C)(C)C1=CC(CC2=CC(=C(O)C(=C2)C(C)(C)C)C(C)(C)C)=CC(=C1O)C(C)(C)C	4,4'-Methylenebis(2,6-di-t-butylphenol)	NA	NA
621-64-7	CCCN(CCC)N=O	N-Nitrosodipropylamine	NA	NA
103-28-6	CC(C)C(=O)OCC1=CC=CC=C1	Benzyl 2-methylpropanoate	NA	NA
3653-48-3	[Na+].CC1=C(OCC([O-])=O)C=CC(Cl)=C1	MCPA-sodium	NA	NA
230954-09-3	ONC(=O)C1(CCOCC1)NS(=O)(=O)C1=CC=C(OC2=CC=C(F)C=C2)C=C1	CP-544439	NA	NA
65-85-0	OC(=O)C1=CC=CC=C1	Benzoic acid	NA	NA
NOCAS_47248	CC1=CC2=C3N(CC2)C(=O)[C@H](NC(=O)C2=CC=NC=C2)N=C(C2=CC=CC=C2)C3=C1	CI-1018	lower	lower
7757-79-1	[K+].[O-][N+]([O-])=O	Potassium nitrate	NA	NA
51218-45-2	CCC1=C(N(C(C)COC)C(=O)CCl)C(C)=CC=C1	Metolachlor	ns effect	ns effect
58-89-9	Cl[C@H]1[C@H](Cl)[C@@H](Cl)[C@@H](Cl)[C@H](Cl)[C@H]1Cl	Lindane	NA	NA
103-56-0	CCC(=O)OCC=CC1=CC=CC=C1	3-Phenylprop-2-en-1-yl propanoate	NA	NA
56-95-1	CC(O)=O.CC(O)=O.ClC1=CC=C(NC(=N)NC(=N)NCCCCCCNC(=N)NC(=N)NC2=CC=C(Cl)C=C2)C=C1	Chlorhexidine diacetate	NA	NA
110553-27-0	CCCCCCCCSCC1=CC(CSCCCCCCCC)=C(O)C(C)=C1	2-Methyl-4,6-bis[(octylthio)methyl]phenol	NA	NA
60-09-3	NC1=CC=C(C=C1)\N=N\C1=CC=CC=C1	4-Aminoazobenzene	medium	borderline
54-31-9	NS(C1=C(Cl)C=C(NCC2=CC=CO2)C(C(O)=O)=C1)(=O)=O	furosemide	NA	NA
9016-87-9	-	Isocyanic acid, polymethylenepolyphenylene ester	borderline	ns effect
10043-35-3	OB(O)O	Boric acid	NA	NA
999-97-3	C[Si](C)(C)N[Si](C)(C)C	Hexamethyldisilazane	NA	NA
91-59-8	NC1=CC2=C(C=CC=C2)C=C1	2-Naphthylamine	medium	medium
643-28-7	CC(C)C1=C(N)C=CC=C1	2-Isopropylaniline	NA	NA
96182-53-5	CCOP(=S)(OC(C)C)OC1=CN=C(N=C1)C(C)(C)C	Tebupirimfos	NA	NA
60168-88-9	OC(C1=CC=C(Cl)C=C1)(C1=CN=CN=C1)C1=CC=CC=C1Cl	Fenarimol	ns effect	ns effect
55566-30-8	[O-]S([O-])(=O)=O.OC[P+](CO)(CO)CO.OC[P+](CO)(CO)CO	Tetrakis(hydroxymethyl)phosphonium sulfate	ns effect	ns effect
81-88-9	[Cl-].CCN(CC)C1=CC2=[O+]C3=C(C=CC(=C3)N(CC)CC)C(=C2C=C1)C1=C(C=CC=C1)C(O)=O	Rhodamine B	NA	NA
88-85-7	CCC(C)C1=CC(=CC(=C1O)[N+]([O-])=O)[N+]([O-])=O	Dinoseb	NA	NA
186392-65-4	O[C@H]([C@H](CC1=CC=CC=C1)NC(=O)C1=CC2=CC(Cl)=CC=C2N1)C(=O)N1C[C@H](O)[C@H](O)C1	Ingliforib	NA	NA
85-01-8	C1=CC2=C(C=C1)C1=C(C=CC=C1)C=C2	Phenanthrene	ns effect	ns effect
3734-33-6	[O-]C(=O)C1=CC=CC=C1.CC[N+](CC)(CC(=O)NC1=C(C)C=CC=C1C)CC1=CC=CC=C1	Denatonium benzoate	NA	NA
1111-78-0	[NH4+].NC([O-])=O	Ammonium carbamate	NA	NA
4180-23-8	COC1=CC=C(\C=C\C)C=C1	(E)-Anethole	NA	NA
18172-67-3	CC1(C)[C@@H]2C[C@H]1C(=C)CC2	(-)-beta-Pinene	NA	NA
59-67-6	OC(=O)C1=CC=CN=C1	Nicotinic acid	NA	NA
614-45-9	CC(C)(C)OOC(=O)C1=CC=CC=C1	tert-Butyl perbenzoate	NA	NA
112-63-0	CCCCC\C=C/C\C=C/CCCCCCCC(=O)OC	Methyl linoleate	NA	NA
19660-16-3	BrCC(Br)COC(=O)C=C	2,3-Dibromopropyl acrylate	NA	NA
119-93-7	Cc1cc(ccc1N)c2ccc(N)c(C)c2	3,3'-dimethylbenzidine	medium	higher
103-34-4	C1CN(CCO1)SSN1CCOCC1	4,4'-Dithiodimorpholine	NA	NA
13311-84-7	CC(C)C(=O)NC1=CC(=C(C=C1)[N+]([O-])=O)C(F)(F)F	Flutamide	NA	NA
1191914-21-2	CCCC[C@H]1CN(CC2CCOCC2)C(=O)OC11CCN(CC1)C1(C)CCN(CC1)C(=O)C1=C(C)N=CN=C1C	PharmaGSID_48521	NA	NA
166412-78-8	-	Diisononyl cyclohexane-1,2-dicarboxylate	NA	NA
112-70-9	CCCCCCCCCCCCCO	1-Tridecanol	NA	NA
52-76-6	C1CC=C2[C@](C1)([C@@]3([C@@](CC2)([C@]4([C@](CC3)([C@](CC4)(C#C)O)C)[H])[H])[H])[H]	lynestrenol	ns effect	ns effect
80-48-8	COS(=O)(=O)C1=CC=C(C)C=C1	Methyl toluene-4-sulfonate	NA	NA
1470-94-6	OC1=CC2=C(CCC2)C=C1	Indan-5-ol	medium	ns effect
973-21-7	CCC(C)C1=CC(=CC(=C1OC(=O)OC(C)C)[N+]([O-])=O)[N+]([O-])=O	Dinobuton	ns effect	ns effect
51-52-5	CCCC1=CC(=O)NC(=S)N1	6-Propyl-2-thiouracil	NA	NA
587-65-5	ClCC(=O)NC1=CC=CC=C1	2-Chloro-N-phenylacetamide	NA	NA
10161-33-8	[H][C@@]12CC[C@H](O)[C@@]1(C)C=CC1=C3CCC(=O)C=C3CC[C@@]21[H]	17beta-Trenbolone	ns effect	ns effect
120-80-9	OC1=C(O)C=CC=C1	Catechol	lower	medium
872-50-4	CN1CCCC1=O	N-Methyl-2-pyrrolidone	NA	NA
27253-33-4	[Ca++].CCCCCCC(C)(C)C([O-])=O.CCCCCCC(C)(C)C([O-])=O	Calcium neodecanoate	NA	NA
77-92-9	OC(=O)CC(O)(CC(O)=O)C(O)=O	Citric acid	NA	NA
17420-30-3	NC1=C(C=C(C=C1)[N+]([O-])=O)C#N	2-Amino-5-nitrobenzonitrile	NA	NA
1609-47-8	CCOC(=O)OC(=O)OCC	Diethyl pyrocarbonate	NA	NA
59-30-3	NC1=NC(=O)C2=C(N1)N=CC(CNC1=CC=C(C=C1)C(=O)N[C@@H](CCC(O)=O)C(O)=O)=N2	Folic acid	NA	NA
25812-30-0	CC1=CC(OCCCC(C)(C)C(O)=O)=C(C)C=C1	Gemfibrozil	NA	NA
534-13-4	CNC(=S)NC	N,N'-Dimethylthiourea	NA	NA
50-35-1	O=C1N(C2CCC(=O)NC2=O)C(=O)C2=CC=CC=C12	Thalidomide	NA	NA
13674-87-8	ClCC(CCl)OP(=O)(OC(CCl)CCl)OC(CCl)CCl	Tris(1,3-dichloro-2-propyl)phosphate	NA	NA
629-62-9	CCCCCCCCCCCCCCC	Pentadecane	NA	NA
553-70-8	[Mg++].[O-]C(=O)C1=CC=CC=C1.[O-]C(=O)C1=CC=CC=C1	Magnesium dibenzoate	NA	NA
126-98-7	CC(=C)C#N	Methacrylonitrile	NA	NA
68-12-2	CN(C)C=O	N,N-Dimethylformamide	NA	NA
1861-32-1	COC(=O)C1=C(Cl)C(Cl)=C(C(=O)OC)C(Cl)=C1Cl	Chlorthal-dimethyl	medium	borderline
2772-45-4	CC(C)(C1=CC=CC=C1)C1=CC(=C(O)C=C1)C(C)(C)C1=CC=CC=C1	2,4-Bis(1-methyl-1-phenylethyl)phenol	NA	NA
262376-75-0	OC12N=C(SC1CC1=CC(Cl)=CC=C21)C1=CC=CC=C1	HMR1426	borderline	borderline
135-02-4	COC1=C(C=O)C=CC=C1	2-Methoxybenzaldehyde	NA	NA
128639-02-1	CCOC(=O)C(Cl)CC1=C(Cl)C=C(F)C(=C1)N1N=C(C)N(C(F)F)C1=O	Carfentrazone-ethyl	higher	lower
767-00-0	OC1=CC=C(C=C1)C#N	4-Hydroxybenzonitrile	NA	NA
111-11-5	CCCCCCCC(=O)OC	Methyl octanoate	NA	NA
117-80-6	ClC1=C(Cl)C(=O)C2=C(C=CC=C2)C1=O	Dichlone	NA	NA
646-06-0	C1COCO1	1,3-Dioxolane	NA	NA
106-36-5	CCCOC(=O)CC	Propyl propionate	NA	NA
149979-41-9	CCC(=NOC\C=C\Cl)C1=C(O)CC(CC1=O)C1CCOCC1	Tepraloxydim	NA	NA
67786-14-5	[Na+].NC1=C(N=NC2=CC=CC=C2C(F)(F)F)C2=C(C=C1)C=C(C=C2O)S([O-])(=O)=O	Acid Red 337	NA	NA
142-29-0	C1CC=CC1	Cyclopentene	ns effect	ns effect
2807-30-9	CCCOCCO	2-Propoxyethanol	NA	NA
60-57-1	ClC1=C(Cl)[C@]2(Cl)[C@@H]3[C@@H]4C[C@@H]([C@H]5O[C@@H]45)[C@@H]3[C@@]1(Cl)C2(Cl)Cl	Dieldrin	NA	NA
111988-49-9	ClC1=CC=C(CN2CCS\C2=N/C#N)C=N1	Thiacloprid	ns effect	ns effect
57-97-6	Cc2c1c4ccccc4ccc1c(C)c3ccccc23	7,12-dimethylbenz(a)anthracene	higher	ns effect
7173-51-5	[Cl-].CCCCCCCCCC[N+](C)(C)CCCCCCCCCC	Didecyldimethylammonium chloride	NA	NA
136-77-6	CCCCCCC1=C(O)C=C(O)C=C1	4-Hexylresorcinol	NA	NA
95-57-8	OC1=CC=CC=C1Cl	2-Chlorophenol	NA	NA
126-00-1	CC(CCC(O)=O)(C1=CC=C(O)C=C1)C1=CC=C(O)C=C1	Diphenolic acid	NA	NA
9004-82-4	-	Sodium lauryl polyoxyethylene ether sulfate	NA	NA
77-83-8	CCOC(=O)C1OC1(C)C1=CC=CC=C1	Ethyl methylphenylglycidate	NA	NA
110-16-7	OC(=O)\C=C/C(O)=O	Maleic acid	NA	NA
206-44-0	C1=CC2=C(C=C1)C1=C3C2=CC=CC3=CC=C1	Fluoranthene	lower	ns effect
608-73-1	ClC1C(Cl)C(Cl)C(Cl)C(Cl)C1Cl	1,2,3,4,5,6-Hexachlorocyclohexane	borderline	borderline
41198-08-7	CCCSP(=O)(OCC)OC1=C(Cl)C=C(Br)C=C1	Profenofos	higher	medium
15214-89-8	CC(C)(CS(O)(=O)=O)NC(=O)C=C	2-Acrylamido-2-methyl-1-propanesulfonic acid	NA	NA
86-28-2	CCN1C2=CC=CC=C2C2=C1C=CC=C2	9-Ethylcarbazole	borderline	ns effect
100-43-6	C=CC1=CC=NC=C1	4-Vinylpyridine	NA	NA
5216-25-1	ClC1=CC=C(C=C1)C(Cl)(Cl)Cl	4-Chlorobenzotrichloride	NA	NA
155569-91-8	-	Emamectin benzoate	NA	NA
307-24-4	OC(=O)C(F)(F)C(F)(F)C(F)(F)C(F)(F)C(F)(F)F	PFHxA	NA	NA
122008-85-9	CCCCOC(=O)[C@@H](C)OC1=CC=C(OC2=C(F)C=C(C=C2)C#N)C=C1	Cyhalofop-butyl	NA	NA
58-86-6	O[C@@H]1COC(O)[C@H](O)[C@H]1O	D-Xylose	NA	NA
109-97-7	N1C=CC=C1	Pyrrole	ns effect	ns effect
66332-96-5	CC(C)OC1=CC(NC(=O)C2=C(C=CC=C2)C(F)(F)F)=CC=C1	Flutolanil	borderline	ns effect
87-41-2	O=C1OCC2=CC=CC=C12	Phthalide	NA	NA
87-90-1	ClN1C(=O)N(Cl)C(=O)N(Cl)C1=O	Symclosene	NA	NA
753-73-1	C[Sn](C)(Cl)Cl	Dimethyltin dichloride	NA	NA
142-16-5	CCCCC(CC)COC(=O)\C=C/C(=O)OCC(CC)CCCC	Bis(2-ethylhexyl) maleate	NA	NA
3737-41-5	ClC1(Cl)CS(=O)(=O)CC1(Cl)Cl	3,3,4,4-Tetrachlorotetrahydrothiophene 1,1-dioxide	NA	NA
825643-57-0	CN(C(=O)C(C)(C)C1=CC(=CC(=C1)C(F)(F)F)C(F)(F)F)C1=CN=C(C=C1C1=CC=C(F)C=C1C)N1CC[C@@H](O)[C@H]1CO	PharmaGSID_48513	NA	NA
121-33-5	COC1=C(O)C=CC(C=O)=C1	4-Hydroxy-3-methoxybenzaldehyde	NA	NA
63-25-2	CNC(=O)OC1=C2C=CC=CC2=CC=C1	Carbaryl	medium	ns effect
1319-77-3	C*.OC1=CC=CC=C1 |c:4,6,t:2,lp:2:2,m:1:6.7.8|	Cresol	borderline	borderline
6485-40-1	CC(=C)[C@@H]1CC=C(C)C(=O)C1	R-(-)-Carvone	NA	NA
489-01-0	COC1=CC(=C(O)C(=C1)C(C)(C)C)C(C)(C)C	2,6-Di-tert-butyl-4-methoxyphenol	NA	NA
57-50-1	OC[C@H]1O[C@@](CO)(O[C@H]2O[C@H](CO)[C@@H](O)[C@H](O)[C@H]2O)[C@@H](O)[C@@H]1O	Sucrose	NA	NA
101-84-8	O(C1=CC=CC=C1)C1=CC=CC=C1	Diphenyl oxide	NA	NA
501027-49-2	CC1=C(CCOC2=CC=CC3=C2C=CN3CCC(O)=O)N=C(O1)C1=CC=CC=C1	PD-0333941	higher	ns effect
2642-71-9	CCOP(=S)(OCC)SCN1N=NC2=CC=CC=C2C1=O	Azinphos-ethyl	medium	higher
929-59-9	NCCOCCOCCN	2,2'-[Ethane-1,2-diylbis(oxy)]diethanamine	NA	NA
5977-14-0	CC(=O)CC(N)=O	3-Oxobutanamide	NA	NA
1942-71-8	CC(C)(C)C1=CC=C(OC2CCCCC2O)C=C1	2-(4-tert-Butylphenoxy)cyclohexanol	NA	NA
63-05-8	[H][C@@]12CCC(=O)[C@@]1(C)CC[C@@]1([H])[C@@]2([H])CCC2=CC(=O)CC[C@]12C	4-Androstene-3,17-dione	nan	nan
16672-87-0	OP(O)(=O)CCCl	Ethephon	NA	NA
643-79-8	O=CC1=CC=CC=C1C=O	1,2-Benzenedicarboxaldehyde	NA	NA
497-39-2	CC1=C(C=C(C(O)=C1)C(C)(C)C)C(C)(C)C	4,6-Di-tert-butyl-m-cresol	borderline	ns effect
61949-76-6	CC1(C)[C@@H](C=C(Cl)Cl)[C@H]1C(=O)OCC1=CC=CC(OC2=CC=CC=C2)=C1	(+/-)-cis-Permethrin	ns effect	medium
1929-77-7	CCCSC(=O)N(CCC)CCC	Vernolate	NA	NA
94-80-4	CCCCOC(=O)COC1=C(Cl)C=C(Cl)C=C1	2,4-D 1-butyl ester	medium	ns effect
2702-72-9	[Na+].[O-]C(=O)COC1=C(Cl)C=C(Cl)C=C1	2,4-D sodium salt	NA	NA
20120-33-6	COP(=O)(CCC(=O)NCO)OC	Dimethyl (3-((hydroxymethyl)amino)-3-oxopropyl)phosphonate	NA	NA
29590-42-9	-	Isooctyl acrylate	NA	NA
929601-09-2	Cl.CCOC(=O)COC1=CC2=C(CCC(C2)NCC(O)C2=CC(Cl)=CC=C2)C=C1	SR58611	NA	NA
630-56-8	CC(=O)[C@@]3(OC(=O)CCCCC)CC[C@H]2[C@@H]4CCC1=CC(=O)CC[C@]1(C)[C@H]4CC[C@@]23C	hydroxyprogesterone caproate	ns effect	ns effect
131807-57-3	CC1(OC(=O)N(NC2=CC=CC=C2)C1=O)C1=CC=C(OC2=CC=CC=C2)C=C1	Famoxadone	NA	NA
85-68-7	CCCCOC(=O)C1=C(C=CC=C1)C(=O)OCC1=CC=CC=C1	Butyl benzyl phthalate	ns effect	ns effect
94-60-0	COC(=O)C1CCC(CC1)C(=O)OC	Dimethyl hexahydroterephthalate	borderline	ns effect
1008-72-6	[Na+].[O-]S(=O)(=O)C1=CC=CC=C1C=O	Sodium 2-formylbenzenesulfonate	NA	NA
527-60-6	CC1=CC(C)=C(O)C(C)=C1	2,4,6-Trimethylphenol	NA	NA
120-18-3	OS(=O)(=O)C1=CC2=C(C=CC=C2)C=C1	Naphthalene-2-sulfonic acid	NA	NA
56-75-7	OC[C@@H](NC(=O)C(Cl)Cl)[C@H](O)C1=CC=C(C=C1)[N+]([O-])=O	Chloramphenicol	NA	NA
143-08-8	CCCCCCCCCO	1-Nonanol	NA	NA
135-88-6	N(C1=CC=CC=C1)C1=CC=C2C=CC=CC2=C1	N-Phenyl-2-naphthylamine	medium	medium
127-19-5	CN(C)C(C)=O	N,N-Dimethylacetamide	NA	NA
112-12-9	CCCCCCCCCC(C)=O	2-Undecanone	NA	NA
60-54-8	[H][C@@]12C[C@@]3([H])C(=C(O)[C@]1(O)C(=O)C(C(N)=O)=C(O)[C@H]2N(C)C)C(=O)C1=C(C=CC=C1O)[C@@]3(C)O	Tetracycline	NA	NA
85-22-3	CCC1=C(Br)C(Br)=C(Br)C(Br)=C1Br	2,3,4,5,6-Pentabromoethylbenzene	NA	NA
123-42-2	CC(=O)CC(C)(C)O	Diacetone alcohol	NA	NA
111-20-6	OC(=O)CCCCCCCCC(O)=O	Decanedioic acid	NA	NA
4162-45-2	CC(C)(C1=CC(Br)=C(OCCO)C(Br)=C1)C1=CC(Br)=C(OCCO)C(Br)=C1	Tetrabromobisphenol A bis(2-hydroxyethyl) ether	NA	NA
1067-53-4	COCCO[Si](OCCOC)(OCCOC)C=C	Tris(2-methoxyethoxy)vinylsilane	NA	NA
78491-02-8	OCNC(=O)N(CO)C1N(CO)C(=O)N(CO)C1=O	Diazolidinyl urea	NA	NA
513-86-0	CC(O)C(C)=O	Acetoin	NA	NA
92-87-5	Nc1ccc(cc1)c2ccc(N)cc2	benzidine	medium	medium
1918-00-9	COC1=C(Cl)C=CC(Cl)=C1C(O)=O	Dicamba	NA	NA
2043-57-4	FC(F)(F)C(F)(F)C(F)(F)C(F)(F)C(F)(F)C(F)(F)CCI	1H,1H,2H,2H-Perfluorooctyl iodide	NA	NA
353280-07-6	CC(C)(O)C1=CC=C(CNC(=O)C2=CC=CN=C2OC2=CC3=NON=C3C=C2)C=C1	CP-612372	higher	borderline
NOCAS_47334	F[C@@H](CO[C@H]1CC[C@@H](CC1)NC1=C2C=NN=C2N=CN1)C1=CC=CC=C1F	MK-968	medium	ns effect
873-32-5	ClC1=CC=CC=C1C#N	2-Chlorobenzonitrile	NA	NA
1672-46-4	C[C@@]12[C@H](CC[C@]1(O)[C@@H]1CC[C@@H]3C[C@@H](O)CC[C@]3(C)[C@H]1C[C@H]2O)C1=CC(=O)OC1	Digoxigenin	NA	NA
763-32-6	CC(=C)CCO	3-Methylbut-3-en-1-ol	NA	NA
2439-01-2	CC1=CC2=NC3=C(SC(=O)S3)N=C2C=C1	Chinomethionate	NA	NA
104-76-7	CCCCC(CC)CO	2-Ethyl-1-hexanol	NA	NA
92-68-2	O=C1CCC(CC1)C1CCCCC1	4-Cyclohexylcyclohexanone	ns effect	ns effect
129299-90-7	Cl.CC1=C(C[C@H]2CCC3=C(C)C4=C(C=CC=C4)N3C2=O)N=CN1	Fabesetron hydrochloride	NA	NA
95-94-3	ClC1=CC(Cl)=C(Cl)C=C1Cl	1,2,4,5-Tetrachlorobenzene	NA	NA
112281-77-3	FC(F)C(F)(F)OCC(CN1C=NC=N1)C1=C(Cl)C=C(Cl)C=C1	Tetraconazole	ns effect	ns effect
[truncated: 14 more rows]

## Sheet: MC
CASRN	SMILES	Chemical name	MC	E2up	P4up	H295R
100-42-5	C=CC1=CC=CC=C1	Styrene	1	NA	NA	NA
101-14-4	NC1=C(Cl)C=C(CC2=CC(Cl)=C(N)C=C2)C=C1	4,4'-Methylenebis(2-chloroaniline)	1	NA	NA	NA
1010-61-3	nan	4-Hydroxyaminoquinoline 1-oxide hydrochloride	1	NA	NA	NA
105650-23-5	CN1C(N)=NC2=C1C=C(C=N2)C1=CC=CC=C1	2-Amino-1-methyl-6-phenylimidazo [4,5-b]pyridine	1	NA	NA	NA
10589-74-9	CCCCCN(N=O)C(N)=O	1-Amyl-1-nitrosourea	1	NA	NA	NA
106-50-3	NC1=CC=C(N)C=C1	1,4-Benzenediamine	1	higher	lower	1
106-91-2	CC(=C)C(=O)OCC1CO1	Glycidyl methacrylate	1	NA	NA	NA
106-93-4	BrCCBr	1,2-Dibromoethane	1	NA	NA	NA
106-99-0	C=CC=C	1,3-Butadiene	1	NA	NA	NA
107-06-2	ClCCCl	1,2-Dichloroethane	1	NA	NA	NA
107-13-1	C=CC#N	Acrylonitrile	1	NA	NA	NA
110559-84-7	CCN(N=O)C(=O)NCC(C)=O	1-Ethylnitroso-3-(2-oxopropyl)urea	1	NA	NA	NA
11097-69-1		Aroclor 1254	1	NA	NA	NA
1120-71-4	O=S1(=O)CCCO1	1,3-Propane sultone	1	NA	NA	1
113-38-2	CCC(=O)O[C@H]1CC[C@H]2[C@@H]3CCC4=CC(OC(=O)CC)=CC=C4[C@H]3CC[C@]12C	Estradiol dipropionate	1	NA	NA	NA
118745-11-2	ON(C=O)C1=CC=C(\C=C\C2=CC=CC=C2)C=C1	N-Formyl-N-hydroxy-4-aminostilbene, (E)-	1	NA	NA	NA
118745-12-3	CCC(=O)N(O)C1=CC=C(\C=C\C2=CC=CC=C2)C=C1	N-Hydroxy-N-propionyl-trans-4-aminostilbene	1	NA	NA	NA
119-90-4	COC1=CC(=CC=C1N)C1=CC(OC)=C(N)C=C1	C.I. Disperse Black 6	1	medium	medium	1
119-93-7	CC1=CC(=CC=C1N)C1=CC=C(N)C(C)=C1	3,3'-Dimethylbenzidine	1	medium	higher	1
121-14-2	CC1=C(C=C(C=C1)[N+]([O-])=O)[N+]([O-])=O	2,4-Dinitrotoluene	1	NA	NA	1
121-66-4	NC1=NC=C(S1)[N+]([O-])=O	2-Amino-5-nitrothiazole	1	NA	NA	NA
121-75-5	CCOC(=O)CC(SP(=S)(OC)OC)C(=O)OCC	Malathion	1	medium	medium	1
122-34-9	CCNC1=NC(NCC)=NC(Cl)=N1	Simazine	1	medium	lower	1
122-66-7	N(NC1=CC=CC=C1)C1=CC=CC=C1	1,2-Diphenylhydrazine	1	borderline	ns effect	1
123-91-1	C1COCCO1	1,4-Dioxane	1	NA	NA	NA
126-07-8	COC1=CC(OC)=C(Cl)C2=C1C(=O)[C@]1(O2)[C@H](C)CC(=O)C=C1OC	Griseofulvin	1	NA	NA	1
126-99-8	ClC(=C)C=C	Chloroprene	1	NA	NA	NA
127-18-4	ClC(Cl)=C(Cl)Cl	Tetrachloroethylene	1	NA	NA	NA
12789-03-6		Technical chlordane	1	NA	NA	NA
129-73-7	CN(C)C1=CC=C(C=C1)C(C1=CC=CC=C1)C1=CC=C(C=C1)N(C)C	Leucomalachite green	1	NA	NA	NA
132832-26-9	OC1=C(O)C2=C(C=C1)C=CC1=C3C=CC4=CC=CC=C4C3=C3OC3=C21	anti-Benzo(a)chrysene-11,12-diol-13,14-epoxide	1	NA	NA	NA
133-07-3	ClC(Cl)(Cl)SN1C(=O)C2=C(C=CC=C2)C1=O	Folpet	1	ns effect	ns effect	1
13345-61-4	CC1=C2C3=CC=CC=C3C=CC2=C(C=O)C2=CC=CC=C12	Benz(a)anthracene-7-carboxaldehyde, 12-methyl-	1	NA	NA	NA
13394-86-0	CC1=C(N)C=CC(=C1)C1=C(C)C=CC=C1	2',3-Dimethyl[biphenyl]-4-amine	1	NA	NA	NA
13743-07-2	NC(=O)N(CCO)N=O	1-(2-Hydroxyethyl)-1-nitrosourea	1	NA	NA	NA
138857-19-9	nan	Anti-4,5-dihydroxy-6,6a-epoxy-4,5,6,6a-tetrahydrobenzo[j]fluoranthene	1	NA	NA	NA
138857-21-3	[H][C@]12O[C@@]1([H])C1=C(C=CC3=C1C1=CC=CC4=C1C3=CC=C4)[C@H](O)[C@H]2O	(1aR,2R,3S,11dS)-1a,2,3,11d-Tetrahydroacenaphtho[1',2':7,8]naphtho[1,2-b]oxirene-2,3-diol	1	NA	NA	NA
139-40-2	CC(C)NC1=NC(NC(C)C)=NC(Cl)=N1	2,4-Bis(isopropylamino)-6-chloro-1,3,5-triazine	1	borderline	ns effect	1
139-94-6	CCNC(=O)NC1=NC=C(S1)[N+]([O-])=O	Nithiazide	1	NA	NA	NA
1420-04-8	NCCO.OC1=C(C=C(Cl)C=C1)C(=O)NC1=CC=C(C=C1Cl)[N+]([O-])=O	Clonitralid	1	NA	NA	NA
142713-78-8	[O-]N=O.CC[NH2+]C(=O)N(CCN(C)C)N=O	Dimethylaminoethylnitrosoethylurea, nitrite salt	1	NA	NA	NA
148-82-3	N[C@@H](CC1=CC=C(C=C1)N(CCCl)CCCl)C(O)=O	Melphalan	1	NA	NA	NA
149-17-7	COC1=C(O)C=CC(\C=N\NC(=O)C2=CC=NC=C2)=C1	Isonicotinic acid vanillylidenehydrazide	1	NA	NA	NA
14962-28-8	OC1=CC=C(C=C1)C1=C(Cl)C=C(Cl)C=C1Cl	4-Hydroxy-2',4',6'-trichlorobiphenyl	1	NA	NA	NA
153-78-6	NC1=CC=C2C(CC3=CC=CC=C23)=C1	2-Aminofluorene	1	NA	NA	NA
153926-04-6	nan	Anti-dibenzo[a,l]pyrene-11,12-dihydrodiol-13,14-epoxide	1	NA	NA	NA
15972-60-8	CCC1=CC=CC(CC)=C1N(COC)C(=O)CCl	Alachlor	1	NA	NA	1
16170-75-5	[Na+].COC1=CC=C(C=C1)C(=O)C(Br)=CC([O-])=O	Sodium beta-4-methoxybenzoyl-beta-bromoacrylate	1	NA	NA	NA
16301-26-1	CC\N=[N+](/[O-])CC	Z-Ethyl-O,N,N-azoxyethane	1	NA	NA	NA
1694-09-3	[Na+].CCN(CC1=CC(=CC=C1)S([O-])(=O)=O)C1=CC=C(C=C1)C(C1=CC=C(C=C1)N(C)C)=C1C=CC(C=C1)=[N+](CC)CC1=CC(=CC=C1)S([O-])(=O)=O	Benzyl Violet 4B	1	NA	NA	NA
18774-85-1	CCCCCCN(N=O)C(N)=O	N-Hexylnitrosourea	1	NA	NA	NA
189-55-9	C1=CC=C2C(=C1)C=C1C=CC3=CC4=CC=CC=C4C4=CC=C2C1=C34	Dibenzo[a,i]pyrene	1	NA	NA	NA
189-64-0	C1=CC=C2C(=C1)C=C1C=CC3=C4C(C=CC2=C14)=CC1=CC=CC=C31	Dibenzo[a,h]pyrene	1	NA	NA	NA
19044-88-3	CCCN(CCC)C1=C(C=C(C=C1[N+]([O-])=O)S(N)(=O)=O)[N+]([O-])=O	Oryzalin	1	NA	NA	1
191-30-0	C1=CC=C2C(=C1)C=C1C=CC3=C4C(=CC=C3)C3=CC=CC=C3C2=C14	Dibenzo[a,l]pyrene	1	NA	NA	NA
1912-24-9	CCNC1=NC(NC(C)C)=NC(Cl)=N1	Atrazine	1	higher	medium	1
1937-37-7	[Na+].[Na+].NC1=CC(N)=C(C=C1)N=NC1=CC=C(C=C1)C1=CC=C(C=C1)N=NC1=C(C=C2C=C(C(N=NC3=CC=CC=C3)=C(O)C2=C1N)S([O-])(=O)=O)S([O-])(=O)=O	C.I. Direct Black 38	1	NA	NA	NA
20325-40-0	Cl.Cl.COC1=CC(=CC=C1N)C1=CC=C(N)C(OC)=C1	C.I. Disperse Black 6 dihydrochloride	1	medium	lower	1
20830-81-3	COC1=C2C(=O)C3=C(O)C4=C(C[C@](O)(C[C@@H]4O[C@H]4C[C@H](N)[C@H](O)[C@H](C)O4)C(C)=O)C(O)=C3C(=O)C2=CC=C1	Daunorubicin	1	NA	NA	NA
2113-61-3	Cl.NC1=CC=C(C=C1)C1=CC=CC=C1	4-Biphenylamine hydrochloride	1	NA	NA	NA
21638-36-8	CC1CN(\N=C\C2=CC=C(O2)[N+]([O-])=O)C(=O)N1	4-Methyl-1-[(5-nitrofurfurylidene)amino]-2-imidazolidinone	1	NA	NA	NA
21725-46-2	CCNC1=NC(NC(C)(C)C#N)=NC(Cl)=N1	Cyanazine	1	ns effect	ns effect	1
21739-91-3	[Na+].COC1=CC=C(C=C1)C(=O)C(\Br)=C/C([O-])=O	Cytembena	1	lower	medium	1
21928-82-5	CN(N=O)C1=NC=NC2=C1N=CN2[C@@H]1O[C@H](CO)[C@@H](O)[C@H]1O	(N-6)-(Methylnitroso)adenosine	1	NA	NA	NA
22398-80-7	[InH3].P#[In]	Indium phosphide	1	NA	NA	NA
23214-92-8	COC1=C2C(=O)C3=C(O)C4=C(C[C@](O)(C[C@@H]4O[C@H]4C[C@H](N)[C@H](O)[C@H](C)O4)C(=O)CO)C(O)=C3C(=O)C2=CC=C1	Doxorubicin	1	NA	NA	NA
2393-53-5	CC12CCC3C(CCC4=CC(OC(=O)C5=CC=CC=C5)=CC=C34)C1CCC2=O	17-Oxoestra-1(10),2,4-trien-3-yl benzoate	1	NA	NA	NA
2425-06-1	ClC(Cl)C(Cl)(Cl)SN1C(=O)C2CC=CCC2C1=O	Captafol	1	ns effect	borderline	1
24554-26-5	[O-][N+](=O)C1=CC=C(O1)C1=CSC(NC=O)=N1	N-(4-(5-Nitro-2-furyl)-2-thiazolyl)formamide	1	NA	NA	NA
2593-15-9	CCOC1=NC(=NS1)C(Cl)(Cl)Cl	Etridiazole	1	borderline	borderline	1
26049-68-3	NNC1=NC(=CS1)C1=CC=C(O1)[N+]([O-])=O	2-Hydrazino-4-(5-nitro-2-furyl)thiazole	1	NA	NA	NA
26049-69-4	CN(C)NC1=NC(=CS1)C1=CC=C(O1)[N+]([O-])=O	2-(2,2-Dimethylhydrazino)-4-(5-nitro-2-furyl)thiazole	1	NA	NA	NA
26049-70-7	NNC1=NC(=CS1)C1=CC=C(C=C1)[N+]([O-])=O	2-Hydrazino-4-(4-nitrophenyl)thiazole	1	NA	NA	NA
26049-71-8	NNC1=NC(=CS1)C1=CC=C(N)C=C1	2-Hydrazino-4-(4-aminophenyl) thiazole	1	NA	NA	NA
26471-62-5	C*.O=C=NC1=CC(=CC=C1)N=C=O |c:6,8,t:4,lp:2:2,4:1,11:1,13:2,m:1:9.8.6|	Toluene diisocyanate	1	NA	NA	NA
28754-68-9	NC1=NC(\C=C\C2=CC=C(O2)[N+]([O-])=O)=NO1	trans-5-Amino-3[2-(5-nitro-2-furyl)vinyl]-1,2,4-oxadiazole	1	NA	NA	NA
297-76-7	CC(=O)O[C@H]1CC[C@@H]2[C@H]3CC[C@@]4(C)[C@@H](CC[C@@]4(OC(C)=O)C#C)[C@@H]3CCC2=C1	Ethynodiol diacetate	1	NA	NA	NA
302-01-2	NN	Hydrazine	1	NA	NA	NA
302-15-8	CNN.OS(O)(=O)=O	Methylhydrazine sulfate	1	NA	NA	NA
302-22-7	CC(=O)O[C@@]1(CC[C@H]2[C@@H]3C=C(Cl)C4=CC(=O)CC[C@]4(C)[C@H]3CC[C@]12C)C(C)=O	Chlormadinone acetate	1	NA	NA	NA
303-47-9	C[C@@H]1CC2=C(C(=O)O1)C(O)=C(C=C2Cl)C(=O)N[C@@H](CC1=CC=CC=C1)C(O)=O	Ochratoxin A	1	NA	NA	NA
3031-51-4	Cl.[O-][N+](=O)C1=CC=C(O1)C=NN1C[C@H](CN2CCOCC2)OC1=O	(S)-Furaltadone hydrochloride	1	NA	NA	NA
305-03-3	OC(=O)CCCC1=CC=C(C=C1)N(CCCl)CCCl	Chlorambucil	1	NA	NA	NA
3096-50-2	CC(=O)NC1=CC=C2C(=C1)C(=O)C1=C2C=CC=C1	N-(9-Oxo-2-fluorenyl)acetamide	1	NA	NA	NA
320-67-2	NC1=NC(=O)N(C=N1)[C@@H]1O[C@H](CO)[C@@H](O)[C@H]1O	5-Azacytidine	1	NA	NA	NA
32852-21-4	CC1=CSC(NNC=O)=N1	Formic acid 2-(4-methyl-2-thiazolyl)hydrazide	1	NA	NA	NA
3296-90-0	OCC(CO)(CBr)CBr	Pentaerythritol dibromide	1	NA	NA	1
330-54-1	CN(C)C(=O)NC1=CC(Cl)=C(Cl)C=C1	Diuron	1	ns effect	ns effect	1
33372-39-3	OCCN(CCO)C1=NC(=NC2=CC=CC=C12)C1=CC=C(S1)[N+]([O-])=O	4-Bis(2-hydroxyethyl)amino-2-(5-nitro-2-thienyl)quinazoline	1	NA	NA	NA
3546-10-9	CC(C)CCC[C@@H](C)[C@H]1CC[C@H]2[C@@H]3CC=C4C[C@H](CC[C@]4(C)[C@H]3CC[C@]12C)OC(=O)CC1=CC=C(C=C1)N(CCCl)CCCl	Phenesterin	1	NA	NA	NA
3570-75-0	[O-][N+](=O)C1=CC=C(O1)C1=CSC(NNC=O)=N1	Formic acid 2-[4-(5-nitro-2-furyl)-2-thiazolyl]hydrazide	1	NA	NA	NA
3604-87-3	C[C@H]([C@H](O)CCC(C)(C)O)[C@H]1CC[C@@]2(O)C3=CC(=O)[C@@H]4C[C@@H](O)[C@@H](O)C[C@]4(C)[C@H]3CC[C@]12C	alpha-Ecdysone	1	NA	NA	NA
363-17-7	FC(F)(F)C(=O)NC1=CC2=C(C=C1)C1=CC=CC=C1C2	N-(2-Fluorenyl)-2,2,2-trifluoroacetamide	1	NA	NA	NA
366-70-1	Cl.CNNCC1=CC=C(C=C1)C(=O)NC(C)C	Procarbazine hydrochloride	1	NA	NA	NA
3688-53-7	NC(=O)C(=C/C1=CC=C(O1)[N+]([O-])=O)\C1=CC=CO1	AF-2	1	NA	NA	NA
3775-55-1	NC1=NN=C(O1)C1=CC=C(O1)[N+]([O-])=O	2-Amino-5-(5-nitro-2-furyl)-1,3,4-oxadiazole	1	NA	NA	NA
3778-73-2	ClCCNP1(=O)OCCCN1CCCl	Ifosfamide	1	NA	NA	NA
3795-88-8	[O-][N+](=O)C1=CC=C(O1)C=NN1C[C@H](CN2CCOCC2)OC1=O	Levofuraltadone	1	NA	NA	NA
39156-41-7	OS(O)(=O)=O.COC1=C(N)C=C(N)C=C1	C.I. Oxidation Base 12A	1	NA	NA	NA
4075-79-0	CC(=O)NC1=CC=C(C=C1)C1=CC=CC=C1	4-Acetylaminobiphenyl	1	NA	NA	NA
42011-48-3	[O-][N+](=O)C1=CC=C(O1)C1=CSC(NC(=O)C(F)(F)F)=N1	2,2,2-Trifluoro-N-[4-(5-nitro-2-furyl)-2-thiazolyl]acetamide	1	NA	NA	NA
42397-65-9	[O-][N+](=O)C1=CC=C2C=CC3=CC=C(C4=CC=C1C2=C34)[N+]([O-])=O	1,8-Dinitropyrene	1	NA	NA	NA
4342-03-4	CN(C)N=NC1=C(NC=N1)C(N)=O	Dacarbazine	1	NA	NA	NA
443-48-1	CC1=NC=C(N1CCO)[N+]([O-])=O	Metronidazole	1	NA	NA	NA
446-72-0	OC1=CC=C(C=C1)C1=COC2=C(C(O)=CC(O)=C2)C1=O	Genistein	1	ns effect	ns effect	1
4680-78-8	[Na+].CCN(CC1=CC(=CC=C1)S([O-])(=O)=O)C1=CC=C(C=C1)C(C1=CC=CC=C1)=C1C=CC(C=C1)=[N+](CC)CC1=CC(=CC=C1)S([O-])(=O)=O	FD&C Green No. 1	1	NA	NA	NA
488-41-5	O[C@H](CBr)[C@@H](O)[C@H](O)[C@H](O)CBr	Dibromomannitol	1	NA	NA	NA
49540-32-1	CCNC(=O)N(CC)N=O	1,3-Diethyl-1-nitrosourea	1	NA	NA	NA
50-07-7	CO[C@]12[C@H]3N[C@H]3CN1C1=C([C@H]2COC(N)=O)C(=O)C(N)=C(C)C1=O	Mitomycin C	1	NA	NA	NA
50-18-0	ClCCN(CCCl)P1(=O)NCCCO1	Cyclophosphamide	1	NA	NA	NA
50-27-1	C[C@]12CC[C@H]3[C@@H](CCC4=C3C=CC(O)=C4)[C@@H]1C[C@@H](O)[C@@H]2O	Estriol	1	nan	nan	1
50-28-2	[H][C@@]12CC[C@H](O)[C@@]1(C)CC[C@]1([H])C3=CC=C(O)C=C3CC[C@@]21[H]	17beta-Estradiol	1	nan	nan	1
50-32-8	C1=CC2=CC3=CC=C4C=CC=C5C=CC(=C2C=C1)C3=C45	Benzo(a)pyrene	1	NA	NA	NA
50-55-5	[H][C@]12C[C@@H](OC(=O)C3=CC(OC)=C(OC)C(OC)=C3)[C@H](OC)[C@@H](C(=O)OC)[C@@]1([H])C[C@@]1([H])N(CCC3=C1NC1=C3C=CC(OC)=C1)C2	Reserpine	1	NA	NA	1
5036-03-3	OCCN1CCN(\N=C\C2=CC=C(O2)[N+]([O-])=O)C1=O	1-(2-Hydroxyethyl)-3-[(5-nitrofurfurylidene)amino]-2-imidazolidinone	1	NA	NA	NA
51-79-6	CCOC(N)=O	Urethane	1	NA	NA	1
51264-14-3	COC1=CC(NS(C)(=O)=O)=CC=C1NC1=C2C=CC=CC2=NC2=CC=CC=C12	Amsacrine	1	NA	NA	NA
51325-35-0	CC(=O)NC1=NC(=NC(NC(C)=O)=N1)C1=CC=C(O1)[N+]([O-])=O	N,N'-[6-(5-Nitro-2-furyl)-S-triazine-2,4-diyl]bisacetamide	1	NA	NA	NA
51630-58-1	CC(C)C(C(=O)OC(C#N)C1=CC=CC(OC2=CC=CC=C2)=C1)C1=CC=C(Cl)C=C1	Fenvalerate	1	ns effect	ns effect	1
52-24-4	S=P(N1CC1)(N1CC1)N1CC1	Thiotepa	1	NA	NA	NA
52-76-6	[H][C@@]12CC[C@@](O)(C#C)[C@@]1(C)CC[C@]1([H])[C@@]3([H])CCCC=C3CC[C@@]21[H]	Lynestrenol	1	ns effect	ns effect	1
5278-95-5	OC(=O)C(Cl)(Br)Br	Dibromochloroacetic acid	1	NA	NA	NA
53-16-7	[H][C@@]12CCC(=O)[C@@]1(C)CC[C@]1([H])C3=C(CC[C@@]21[H])C=C(O)C=C3	Estrone	1	nan	nan	1
53-70-3	C1=CC2=CC=C3C=C4C(C=CC5=CC=CC=C45)=CC3=C2C=C1	Dibenz(a,h)anthracene	1	NA	NA	NA
53-86-1	COC1=CC2=C(C=C1)N(C(=O)C1=CC=C(Cl)C=C1)C(C)=C2CC(O)=O	1-(p-Chlorobenzoyl)-5-methoxy-2-methyl-Indole-3-acetic acid	1	ns effect	ns effect	1
53-95-2	CC(=O)N(O)C1=CC2=C(C=C1)C1=CC=CC=C1C2	N-Hydroxy-2-acetylaminofluorene	1	NA	NA	NA
53-96-3	CC(=O)NC1=CC=C2C(CC3=C2C=CC=C3)=C1	2-Acetylaminofluorene	1	NA	NA	NA
531-18-0	OCN(CO)C1=NC(=NC(=N1)N(CO)CO)N(CO)CO	Hexamethylolmelamine	1	NA	NA	NA
531-76-0	NC(CC1=CC=C(C=C1)N(CCCl)CCCl)C(O)=O	Merphalan	1	NA	NA	NA
531-82-8	CC(=O)NC1=NC(=CS1)C1=CC=C(O1)[N+]([O-])=O	N-[4-(5-Nitro-2-furyl)-2-thiazolyl]acetamide	1	NA	NA	NA
531-85-1	Cl.Cl.NC1=CC=C(C=C1)C1=CC=C(N)C=C1	Benzidine dihydrochloride	1	NA	NA	NA
532-27-4	ClCC(=O)C1=CC=CC=C1	2-Chloroacetophenone	1	NA	NA	1
53757-28-1	[O-][N+](=O)C1=CC=C(O1)C1=CSC=N1	4-(5-Nitro-2-furyl)thiazole	1	NA	NA	NA
54-31-9	NS(=O)(=O)C1=C(Cl)C=C(NCC2=CC=CO2)C(=C1)C(O)=O	Furosemide	1	NA	NA	1
54-85-3	NNC(=O)C1=CC=NC=C1	Isoniazid	1	NA	NA	1
5405-53-8	[O-][N+](=O)C1=CC2=C(C=C1)C1=C(C2)C=C(C=C1)[N+]([O-])=O	9H-Fluorene, 2,7-dinitro-	1	NA	NA	NA
542-75-6	ClCC=CCl	1,3-Dichloropropene	1	NA	NA	NA
55-18-5	CCN(CC)N=O	N-Nitrosodiethylamine	1	NA	NA	1
551-92-8	CN1C(C)=NC=C1[N+]([O-])=O	1,2-Dimethyl-5-nitroimidazole	1	NA	NA	NA
55120-47-3	CN(C)C(=O)NN=O	N,N'-Dimethylnitrosourea	1	NA	NA	NA
5522-43-0	[O-][N+](=O)C1=CC=C2C=CC3=CC=CC4=CC=C1C2=C34	1-Nitropyrene	1	NA	NA	NA
55283-68-6	CCN(CC(C)=C)C1=C(C=C(C=C1[N+]([O-])=O)C(F)(F)F)[N+]([O-])=O	Ethalfluralin	1	NA	NA	1
55335-06-3	OC(=O)COC1=C(Cl)C=C(Cl)C(Cl)=N1	Triclopyr	1	NA	NA	1
55406-53-6	CCCCNC(=O)OCC#CI	3-Iodo-2-propynyl-N-butylcarbamate	1	NA	NA	1
555-84-0	[O-][N+](=O)C1=CC=C(O1)\C=N\N1CCNC1=O	1-[(5-Nitrofurfurylidene)amino]-2-imidazolidinone	1	NA	NA	NA
556-52-5	OCC1CO1	Glycidol	1	NA	NA	1
55738-54-0	CN(C)CNC1=NN=C(O1)\C=C\C1=CC=C(O1)[N+]([O-])=O	trans-2-[(Dimethylamino)methylimino]-5-[2-(5-nitro-2-furyl)vinyl]-1,3,4-oxadiazole	1	NA	NA	NA
5589-96-8	OC(=O)C(Cl)Br	Bromochloroacetic acid	1	NA	NA	NA
56-23-5	ClC(Cl)(Cl)Cl	Carbon tetrachloride	1	NA	NA	NA
56-38-2	CCOP(=S)(OCC)OC1=CC=C(C=C1)[N+]([O-])=O	Parathion	1	medium	higher	1
56-49-5	CC1=C2CCC3=C4C=CC5=CC=CC=C5C4=CC(C=C1)=C23	3-Methylcholanthrene	1	NA	NA	NA
56-53-1	CC\C(=C(\CC)C1=CC=C(O)C=C1)C1=CC=C(O)C=C1	Diethylstilbestrol	1	lower	ns effect	1
56654-52-5	CCCCNC(=O)N(CCCC)N=O	1,3-Dibutyl-1-nitrosourea	1	NA	NA	NA
569-61-9	Cl.NC1=CC=C(C=C1)C(C1=CC=C(N)C=C1)=C1C=CC(=N)C=C1	C.I. Basic Red 9 monohydrochloride	1	NA	NA	NA
569-64-2	[Cl-].CN(C)C1=CC=C(C=C1)C(C1=CC=CC=C1)=C1C=CC(C=C1)=[N+](C)C	Malachite green	1	NA	NA	1
56932-45-7	NC1=C(NC(CO)(CO)CO)C=CC(=C1)[N+]([O-])=O	N1-(Tris(hydroxymethyl))methyl-4-nitro-1,2-phenylenediamine	1	NA	NA	NA
5694-00-8	NC(=O)C1CO1	Glycidamide	1	NA	NA	1
57-47-6	CNC(=O)OC1=CC2=C(C=C1)N(C)[C@H]1N(C)CC[C@@]21C	Physostigmine	1	NA	NA	NA
57-63-6	[H][C@@]12CC[C@@](O)(C#C)[C@@]1(C)CC[C@]1([H])C3=C(CC[C@@]21[H])C=C(O)C=C3	17alpha-Ethinylestradiol	1	nan	nan	1
57-83-0	[H][C@@]12CC[C@H](C(C)=O)[C@@]1(C)CC[C@@]1([H])[C@@]2([H])CCC2=CC(=O)CC[C@]12C	Progesterone	1	nan	nan	1
57-97-6	CC1=C2C=CC=CC2=C(C)C2=C3C=CC=CC3=CC=C12	7,12-Dimethylbenz(a)anthracene	1	higher	ns effect	1
57117-31-4	ClC1=CC2=C(C=C1Cl)C1=C(O2)C(Cl)=C(Cl)C(Cl)=C1	2,3,4,7,8-Pentachlorodibenzofuran	1	NA	NA	NA
57835-92-4	[O-][N+](=O)C1=CC2=CC=CC3=CC=C4C=CC=C1C4=C23	4-Nitropyrene	1	NA	NA	NA
58-22-0	[H][C@@]12CC[C@H](O)[C@@]1(C)CC[C@@]1([H])[C@@]2([H])CCC2=CC(=O)CC[C@]12C	Testosterone	1	NA	NA	NA
5834-17-3	COC1=C(N)C=C2OC3=C(C=CC=C3)C2=C1	2-Methoxy-3-aminodibenzofuran	1	NA	NA	NA
58917-67-2	OC1C2OC2C2=C3C=CC4=CC=CC5=CC=C(C=C2C1O)C3=C45	Benzo(a)pyrene diolepoxide 1	1	NA	NA	NA
59-35-8	CC1=CC(C)=NC(=N1)C1=CC=C(O1)[N+]([O-])=O	4,6-Dimethyl-2-(5-nitro-2-furyl) pyrimidine	1	NA	NA	NA
59-87-0	NC(=O)NN=CC1=CC=C(O1)[N+]([O-])=O	Nitrofurazone	1	NA	NA	1
5915-41-3	CCNC1=NC(NC(C)(C)C)=NC(Cl)=N1	Terbutylazine	1	higher	borderline	1
595-33-5	CC(=O)O[C@@]1(CC[C@H]2[C@@H]3C=C(C)C4=CC(=O)CC[C@]4(C)[C@H]3CC[C@]12C)C(C)=O	Megestrol acetate	1	NA	NA	NA
60-57-1	ClC1=C(Cl)[C@]2(Cl)[C@@H]3[C@@H]4C[C@@H]([C@H]5O[C@@H]45)[C@@H]3[C@@]1(Cl)C2(Cl)Cl	Dieldrin	1	NA	NA	1
602-87-9	[O-][N+](=O)C1=CC=C2CCC3=CC=CC1=C23	5-Nitroacenaphthene	1	NA	NA	NA
60391-92-6	NC(=O)N(CC(O)=O)N=O	Carboxymethylnitrosourea	1	NA	NA	NA
607-57-8	[O-][N+](=O)C1=CC2=C(C=C1)C1=C(C2)C=CC=C1	2-Nitrofluorene	1	NA	NA	NA
61-57-4	[O-][N+](=O)C1=CN=C(S1)N1CCNC1=O	Niridazole	1	NA	NA	NA
612-82-8	Cl.Cl.CC1=C(N)C=CC(=C1)C1=CC(C)=C(N)C=C1	3,3'-Dimethylbenzidine dihydrochloride	1	medium	higher	1
613-13-8	NC1=CC=C2C=C3C=CC=CC3=CC2=C1	2-Aminoanthracene	1	NA	NA	NA
613-35-4	CC(=O)NC1=CC=C(C=C1)C1=CC=C(NC(C)=O)C=C1	N,N'-Diacetylbenzidine	1	NA	NA	NA
62-44-2	CCOC1=CC=C(NC(C)=O)C=C1	Phenacetin	1	NA	NA	NA
62-50-0	CCOS(C)(=O)=O	Ethyl methanesulfonate	1	NA	NA	NA
62-73-7	COP(=O)(OC)OC=C(Cl)Cl	Dichlorvos	1	NA	NA	1
62450-07-1	CC1=NC(N)=CC2=C1C1=C(N2)C=CC=C1	Trp-P-2	1	NA	NA	NA
630-20-6	ClCC(Cl)(Cl)Cl	1,1,1,2-Tetrachloroethane	1	NA	NA	NA
630-56-8	CCCCCC(=O)O[C@@]1(CC[C@H]2[C@@H]3CCC4=CC(=O)CC[C@]4(C)[C@H]3CC[C@]12C)C(C)=O	17-((1-Oxohexyl)oxy)pregn-4-ene-3,20-dione	1	ns effect	ns effect	1
63019-65-8	CC(=O)N(C(C)=O)C1=CC=CC2=C1CC1=C2C=CC=C1	N-1-Diacetamidofluorene	1	NA	NA	NA
636-21-5	Cl.CC1=CC=CC=C1N	2-Methylaniline hydrochloride	1	NA	NA	1
63642-17-1	CN(N=O)C(=O)NCCC[C@H](N)C(O)=O	N-(N-Methyl-N-nitrosocarbamoyl)-l-ornithine	1	NA	NA	NA
64-17-5	CCO	Ethanol	1	NA	NA	NA
6459-94-5	[Na+].[Na+].CC1=CC=C(C=C1)S(=O)(=O)OC1=CC=C(C=C1)N=NC1=C(C)C=C(C=C1)C1=CC=C(N=NC2=C(O)C=CC3=CC(=CC(=C23)S([O-])(=O)=O)S([O-])(=O)=O)C(C)=C1	C.I. Acid Red 114	1	NA	NA	NA
66-75-1	ClCCN(CCCl)C1=CNC(=O)NC1=O	Uracil mustard	1	NA	NA	NA
67-20-9	[O-][N+](=O)C1=CC=C(O1)C=NN1CC(=O)NC1=O	Nitrofurantoin	1	NA	NA	1
67651-34-7	OC1=CC=C(C=C1)C1=C(Cl)C(Cl)=C(Cl)C(Cl)=C1	2,3,4,5-Tetrachloro-4'-biphenylol	1	NA	NA	NA
68-22-4	[H][C@@]12CC[C@@](O)(C#C)[C@@]1(C)CC[C@]1([H])[C@@]3([H])CCC(=O)C=C3CC[C@@]21[H]	Norethindrone	1	ns effect	ns effect	1
68-23-5	[H][C@@]12CC[C@@](O)(C#C)[C@@]1(C)CC[C@]1([H])C3=C(CC[C@@]21[H])CC(=O)CC3	Norethynodrel	1	NA	NA	NA
68162-13-0	nan	Trans-7,12-Dimethylbenz(a)anthracene-3,4-dihydrodiol	1	NA	NA	NA
68359-37-5	CC1(C)C(C=C(Cl)Cl)C1C(=O)OC(C#N)C1=CC=C(F)C(OC2=CC=CC=C2)=C1	Cyfluthrin	1	higher	ns effect	1
684-93-5	CN(N=O)C(N)=O	N-Nitroso-N-methylurea	1	NA	NA	1
7008-42-6	COC1=CC2=C(C=CC(C)(C)O2)C2=C1C(=O)C1=C(C=CC=C1)N2C	Acronycine	1	NA	NA	NA
71-43-2	C1=CC=CC=C1	Benzene	1	NA	NA	NA
71-58-9	[H][C@@]12CC[C@](OC(C)=O)(C(C)=O)[C@@]1(C)CC[C@@]1([H])[C@@]2([H])C[C@H](C)C2=CC(=O)CC[C@]12C	Medroxyprogesterone acetate	1	NA	NA	NA
71133-14-7	OC(=O)C(Cl)(Cl)Br	Bromodichloroacetic acid	1	NA	NA	NA
712-68-5	NC1=NN=C(S1)C1=CC=C(O1)[N+]([O-])=O	2-Amino-5-(5-nitro-2-furyl)-1,3,4-thiadiazole	1	NA	NA	NA
71609-22-8	CC(=O)NC1=CC=C(C=C1)C1=CC=C(C=C1)N(O)C(C)=O	N-Hydroxy-N,N'-diacetylbenzidine	1	NA	NA	NA
72-33-3	COC1=CC2=C(C=C1)[C@H]1CC[C@@]3(C)[C@@H](CC[C@@]3(O)C#C)[C@@H]1CC2	Mestranol	1	ns effect	ns effect	1
720-69-4	NC1=NC(=NC(N)=N1)C1=CC=C(O1)[N+]([O-])=O	4,6-Diamino-2-(5-nitro-2-furyl)-s-triazine	1	NA	NA	NA
72254-58-1	CC(O)=O.CC1=NC(N)=CC2=C1C1=C(N2)C=CC=C1	Trp-P-2 acetate	1	NA	NA	NA
72479-23-3	CCN(N=O)C(=O)NC	1-Nitroso-1-ethyl-3-methylurea	1	NA	NA	NA
732-11-6	COP(=S)(OC)SCN1C(=O)C2=C(C=CC=C2)C1=O	Phosmet	1	ns effect	lower	1
7336-20-1	[Na+].[Na+].NC1=CC(=C(C=CC2=C(C=C(N)C=C2)S([O-])(=O)=O)C=C1)S([O-])(=O)=O	4,4'-Diamino-2,2'-stilbenedisulfonic acid, disodium salt	1	NA	NA	NA
7496-02-8	[O-][N+](=O)C1=CC2=C(C=CC3=CC=CC=C23)C2=CC=CC=C12	6-Nitrochrysene	1	NA	NA	NA
75-01-4	ClC=C	Vinyl chloride	1	NA	NA	NA
75-02-5	FC=C	Vinyl fluoride	1	NA	NA	NA
75-07-0	CC=O	Acetaldehyde	1	NA	NA	1
75-09-2	ClCCl	Dichloromethane	1	NA	NA	NA
75-21-8	C1CO1	Ethylene oxide	1	NA	NA	NA
75-34-3	CC(Cl)Cl	1,1-Dichloroethane	1	NA	NA	NA
75-35-4	ClC(Cl)=C	1,1-Dichloroethylene	1	NA	NA	NA
75-52-5	C[N+]([O-])=O	Nitromethane	1	NA	NA	NA
75-55-8	CC1CN1	Propyleneimine	1	NA	NA	NA
75-56-9	CC1CO1	1,2-Propylene oxide	1	NA	NA	NA
75198-31-1	[O-][N+](=O)C1=CC=C(O1)C1=CN=C2C=CC=CN12	3-(5-Nitro-2-furyl)-imidazo(1,2-alpha) pyridine	1	NA	NA	NA
75321-20-9	[O-][N+](=O)C1=CC(=C2C=CC3=CC=CC4=CC=C1C2=C34)[N+]([O-])=O	1,3-Dinitropyrene	1	NA	NA	NA
75443-72-0	nan	Anti-3,4-Dihydroxy-1,2-epoxy-1,2,3,4-tetrahydrobenzo(c)phenanthrene	1	NA	NA	NA
759-73-9	CCN(N=O)C(N)=O	1-Ethyl-1-nitrosourea	1	NA	NA	NA
76-06-2	[O-][N+](=O)C(Cl)(Cl)Cl	Trichloronitromethane	1	NA	NA	NA
760-56-5	NC(=O)N(CC=C)N=O	1-Allyl-1-nitrosourea	1	NA	NA	NA
76180-96-6	CN1C(N)=NC2=C1C=CC1=C2C=CC=N1	2-Amino-3-methyl-3H-imidazo[4,5-f]quinoline	1	NA	NA	NA
7632-00-0	[Na+].[O-]N=O	Sodium nitrite	1	NA	NA	1
77-46-3	CC(=O)NC1=CC=C(C=C1)S(=O)(=O)C1=CC=C(NC(C)=O)C=C1	4,4'-Sulfonylbisacetanilide	1	NA	NA	NA
77094-11-2	CN1C(N)=NC2=C1C(C)=CC1=NC=CC=C21	MeIQ	1	NA	NA	NA
77439-76-0	OC1OC(=O)C(Cl)=C1C(Cl)Cl	3-Chloro-4-(dichloromethyl)-5-hydroxy-2(5H)-furanone	1	NA	NA	NA
77500-04-0	CN1C(N)=NC2=C1C=CC1=NC=C(C)N=C21	MeIQx	1	NA	NA	NA
78-79-5	CC(=C)C=C	Isoprene	1	NA	NA	NA
78-87-5	CC(Cl)CCl	1,2-Dichloropropane	1	NA	NA	NA
78587-05-0	C[C@H]1[C@@H](SC(=O)N1C(=O)NC1CCCCC1)C1=CC=C(Cl)C=C1	Hexythiazox	1	higher	borderline	1
79-01-6	ClC=C(Cl)Cl	Trichloroethylene	1	NA	NA	NA
79-06-1	NC(=O)C=C	Acrylamide	1	ns effect	ns effect	1
8015-12-1		Norlestrin	1	NA	NA	NA
82617-23-0	OC(=N)OC1CO1	Oxiran-2-yl hydrogen carbonimidate	1	NA	NA	NA
83349-67-1	nan	Anti-1,2,3,10b-tetrahydrofluoranthene-2,3-diol 1,10b-oxide	1	NA	NA	NA
834-12-8	CCNC1=NC(SC)=NC(NC(C)C)=N1	Ametryn	1	medium	lower	1
834-24-2	NC1=CC=C(C=CC2=CC=CC=C2)C=C1	4-aminostilbene	1	NA	NA	NA
838-88-0	CC1=C(N)C=CC(CC2=CC(C)=C(N)C=C2)=C1	4,4'-Methylenebis(o-toluidine)	1	ns effect	medium	1
843-23-2	CC(=O)N(O)C1=CC=C(\C=C\C2=CC=CC=C2)C=C1	trans-N-Hydroxy-4-acetylaminostilbene	1	NA	NA	NA
869-01-2	CCCCN(N=O)C(N)=O	N-Butyl-N-nitrosourea	1	NA	NA	NA
87625-62-5	[H][C@]12C(=O)[C@H](C)C[C@@]1(O[C@]1([H])O[C@H](CO)[C@@H](O)[C@H](O)[C@H]1O)C=C(C)C1(CC1)[C@@]2(C)O	Ptaquiloside	1	NA	NA	NA
88-72-2	CC1=CC=CC=C1[N+]([O-])=O	2-Nitrotoluene	1	NA	NA	1
88133-11-3	CCOCCC1=C(N=C(N)N2N=CN=C12)C1=CC=CC=C1	Bemitradine	1	NA	NA	NA
91-94-1	NC1=C(Cl)C=C(C=C1)C1=CC(Cl)=C(N)C=C1	3,3'-Dichlorobenzidine	1	NA	NA	NA
92-67-1	NC1=CC=C(C=C1)C1=CC=CC=C1	4-Biphenylamine	1	NA	NA	NA
92-87-5	NC1=CC=C(C=C1)C1=CC=C(N)C=C1	C.I. Azoic Diazo Component 112	1	medium	medium	1
93-15-2	COC1=CC=C(CC=C)C=C1OC	Methyleugenol	1	medium	ns effect	1
95-06-7	CCN(CC)C(=S)SCC(Cl)=C	Sulfallate	1	NA	NA	NA
95-53-4	CC1=C(N)C=CC=C1	2-Methylaniline	1	NA	NA	1
95-80-7	CC1=C(N)C=C(N)C=C1	2,4-Diaminotoluene	1	ns effect	borderline	1
96-09-3	C1OC1C1=CC=CC=C1	Styrene oxide	1	NA	NA	1
96-12-8	ClCC(Br)CBr	1,2-Dibromo-3-chloropropane	1	NA	NA	NA
96-13-9	OCC(Br)CBr	2,3-Dibromopropanol	1	NA	NA	NA
96-18-4	ClCC(Cl)CCl	1,2,3-Trichloropropane	1	NA	NA	1
96724-44-6	CCN(N=O)C(=O)NCCO	1-Ethylnitroso-3-(2-hydroxyethyl)urea	1	NA	NA	NA
96724-45-7	CCNC(=O)N(CCO)N=O	1-(2-Hydroxyethyl)-nitroso-3-ethylurea	1	NA	NA	NA
97-54-1	COC1=CC(C=CC)=CC=C1O	Isoeugenol	1	lower	borderline	1
97-56-3	CC1=CC=CC=C1N=NC1=CC(C)=C(N)C=C1	o-Aminoazotoluene	1	higher	higher	1
979-32-8	CCCCC(=O)O[C@H]1CC[C@H]2[C@@H]3CCC4=CC(O)=CC=C4[C@H]3CC[C@]12C	Estradiol valerate	1	NA	NA	NA
98-95-3	[O-][N+](=O)C1=CC=CC=C1	Nitrobenzene	1	NA	NA	1
99-59-2	COC1=C(N)C=C(C=C1)[N+]([O-])=O	5-Nitro-o-anisidine	1	ns effect	medium	1
NOCAS_24069	CC1=CC=CC=C1[N+]([O-])=O.[O-][N+](*)=O |c:3,5,t:1,lp:8:3,9:2,10:3,13:2,m:12:2.4|	2,4-/2,6-Dinitrotoluene mixture	1	NA	NA	NA
