# Supplementary material for: Cheminformatics analysis of chemicals that increase estrogen and progesterone synthesis for a breast cancer hazard assessment
Source: Sci Rep. 2022 Nov 30;12:20647. doi: 10.1038/s41598-022-24889-w (PMC9712655; doi:10.1038/s41598-022-24889-w)
Supplement: Supplementary file 3 — Supplementary Information 3. [file 41598_2022_24889_MOESM3_ESM.xlsx]

## Sheet: Predicted E2up
CASRN	Query	Nb Result	Article
101-14-4	((((((("101-14-4" OR "4,4'-Methylenebis(2-chloroaniline)")) AND ("estradiol")) OR ((("101-14-4" OR "4,4'-Methylenebis(2-chloroaniline)")) AND ("steroidogenesis"))) OR ((("101-14-4" OR "4,4'-Methylenebis(2-chloroaniline)")) AND ("aromatase"))) OR ((("101-14-4" OR "4,4'-Methylenebis(2-chloroaniline)")) AND ("reproductive"))) OR ((("101-14-4" OR "4,4'-Methylenebis(2-chloroaniline)")) AND ("breast"))…	2	Review of the genotoxicity and carcinogenicity of 4,4'-methylene-dianiline and 4,4'-methylene-bis-2-chloroaniline.; 1990; 2200958 Determination of the tumorigenic potential of methylene-bis-orthochloroaniline.; ----; 512554
105650-23-5	((((((("105650-23-5" OR "2-Amino-1-methyl-6-phenylimidazo [4,5-b]pyridine")) AND ("estradiol")) OR ((("105650-23-5" OR "2-Amino-1-methyl-6-phenylimidazo [4,5-b]pyridine")) AND ("steroidogenesis"))) OR ((("105650-23-5" OR "2-Amino-1-methyl-6-phenylimidazo [4,5-b]pyridine")) AND ("aromatase"))) OR ((("105650-23-5" OR "2-Amino-1-methyl-6-phenylimidazo [4,5-b]pyridine")) AND ("reproductive"))) OR (((…	259	Different properties of mammary carcinogenesis induced by two chemical carcinogens, DMBA and PhIP, in heterozygous BALB/c <i>Trp53</i> knockout mice.; 2021; 34466150 Mutagenicity of 2-hydroxyamino-1-methyl-6-phenylimidazo[4,5-b]pyridine (N-OH-PhIP) in human TP53 knock-in (Hupki) mouse embryo fibroblasts.; 2020; 33189884 Metformin potentiates the chemotherapeutic effects of doxorubicin on 2-amino-…
113-38-2	((((((("113-38-2" OR "Estradiol dipropionate")) AND ("estradiol")) OR ((("113-38-2" OR "Estradiol dipropionate")) AND ("steroidogenesis"))) OR ((("113-38-2" OR "Estradiol dipropionate")) AND ("aromatase"))) OR ((("113-38-2" OR "Estradiol dipropionate")) AND ("reproductive"))) OR ((("113-38-2" OR "Estradiol dipropionate")) AND ("breast"))) OR ((("113-38-2" OR "Estradiol dipropionate")) AND ("mamma…	264	Regulation of maternal behavior, social isolation responses, and postpartum estrus by steroid hormones and vaginocervical stimulation in sheep.; 2021; 34560419 Induction of short-term pseudopregnancy in gilts by the administration of estradiol benzoate or estradiol dipropionate to achieve ovulatory synchronization for embryo collection.; 2021; 33543586 Impact on using cryopreservation of testicul…
132832-26-9	((((((("132832-26-9" OR "anti-Benzo(a)chrysene-11,12-diol-13,14-epoxide")) AND ("estradiol")) OR ((("132832-26-9" OR "anti-Benzo(a)chrysene-11,12-diol-13,14-epoxide")) AND ("steroidogenesis"))) OR ((("132832-26-9" OR "anti-Benzo(a)chrysene-11,12-diol-13,14-epoxide")) AND ("aromatase"))) OR ((("132832-26-9" OR "anti-Benzo(a)chrysene-11,12-diol-13,14-epoxide")) AND ("reproductive"))) OR ((("132832-…	5	Protease inhibitor-induced stabilization of p21(waf1/cip1) and cell-cycle arrest in chemical carcinogen-exposed mammary and lung cells.; 2002; 11807952 Hydrocarbon carcinogens evade cellular defense mechanism of G1 arrest in nontransformed and malignant lung cell lines.; 2001; 11384212 DNA adduct levels associated with p53 induction and delay of MCF-7 cells in S phase after exposure to benzo[g]ch…
13345-61-4	((((((("13345-61-4" OR "Benz(a)anthracene-7-carboxaldehyde, 12-methyl-")) AND ("estradiol")) OR ((("13345-61-4" OR "Benz(a)anthracene-7-carboxaldehyde, 12-methyl-")) AND ("steroidogenesis"))) OR ((("13345-61-4" OR "Benz(a)anthracene-7-carboxaldehyde, 12-methyl-")) AND ("aromatase"))) OR ((("13345-61-4" OR "Benz(a)anthracene-7-carboxaldehyde, 12-methyl-")) AND ("reproductive"))) OR ((("13345-61-4"…	0
13394-86-0	((((((("13394-86-0" OR "2',3-Dimethyl[biphenyl]-4-amine")) AND ("estradiol")) OR ((("13394-86-0" OR "2',3-Dimethyl[biphenyl]-4-amine")) AND ("steroidogenesis"))) OR ((("13394-86-0" OR "2',3-Dimethyl[biphenyl]-4-amine")) AND ("aromatase"))) OR ((("13394-86-0" OR "2',3-Dimethyl[biphenyl]-4-amine")) AND ("reproductive"))) OR ((("13394-86-0" OR "2',3-Dimethyl[biphenyl]-4-amine")) AND ("breast"))) OR …	20	Age-dependent histopathological findings in the prostate of probasin/SV40 T antigen transgenic rats: lack of influence of carcinogen or testosterone treatment.; 2003; 12708490 Lobe specific effects of testosterone and estrogen on 3,2'-dimethyl-4-aminobiphenyl-induced rat prostate carcinogenesis.; 2000; 10755384 Suppressive effects of dietary genistin and daidzin on rat prostate carcinogenesis.; 2…
149-17-7	((((((("149-17-7" OR "Isonicotinic acid vanillylidenehydrazide")) AND ("estradiol")) OR ((("149-17-7" OR "Isonicotinic acid vanillylidenehydrazide")) AND ("steroidogenesis"))) OR ((("149-17-7" OR "Isonicotinic acid vanillylidenehydrazide")) AND ("aromatase"))) OR ((("149-17-7" OR "Isonicotinic acid vanillylidenehydrazide")) AND ("reproductive"))) OR ((("149-17-7" OR "Isonicotinic acid vanillylide…	175	COVID-19 and Health Sector Development Plans in Africa: The Impact on Maternal and Child Health Outcomes in Uganda.; 2021; 34703344 TREATMENT OF MYCOBACTERIOSIS CAUSED BY <i>MYCOBACTERIUM AVIUM</i> SSP. <i>HOMINISSUIS</i> IN A GROUP OF CAPTIVE LOWLAND TAPIRS (<i>TAPIRUS TERRESTRIS</i>).; 2021; 34687510 Survival Status and Predictors of Mortality among Multidrug-Resistant Tuberculosis Patients in …
153-78-6	((((((("153-78-6" OR "2-Aminofluorene")) AND ("estradiol")) OR ((("153-78-6" OR "2-Aminofluorene")) AND ("steroidogenesis"))) OR ((("153-78-6" OR "2-Aminofluorene")) AND ("aromatase"))) OR ((("153-78-6" OR "2-Aminofluorene")) AND ("reproductive"))) OR ((("153-78-6" OR "2-Aminofluorene")) AND ("breast"))) OR ((("153-78-6" OR "2-Aminofluorene")) AND ("mammary"))	25	Modulation of mutagenicity in Salmonella typhimurium and antioxidant properties and antiproliferative effects of fractions from Cassia fistula L. on human cervical HeLa and breast MCF-7 cancer cells.; 2020; 33000335 <i>In-vitro</i> antioxidant, antimutagenic and cancer cell growth inhibition activities of <i>Rhododendron arboreum</i> leaves and flowers.; 2020; 32565697 4-Aminobiphenyl downregulat…
1746-01-6	((((((("1746-01-6" OR "2,3,7,8-Tetrachlorodibenzo-p-dioxin")) AND ("estradiol")) OR ((("1746-01-6" OR "2,3,7,8-Tetrachlorodibenzo-p-dioxin")) AND ("steroidogenesis"))) OR ((("1746-01-6" OR "2,3,7,8-Tetrachlorodibenzo-p-dioxin")) AND ("aromatase"))) OR ((("1746-01-6" OR "2,3,7,8-Tetrachlorodibenzo-p-dioxin")) AND ("reproductive"))) OR ((("1746-01-6" OR "2,3,7,8-Tetrachlorodibenzo-p-dioxin")) AND (…	864	EDC-induced mechanisms of immunotoxicity: a systematic review.; 2022; 35015608 Animal Toxicology Studies on the Male Reproductive Effects of 2,3,7,8-Tetrachlorodibenzo-p-Dioxin: Data Analysis and Health Effects Evaluation.; 2021; 34803904 2, 3, 7, 8-Tetrachlorodibenzo-p-dioxin potential impacts on peripheral blood mononuclear cells of endometriosis women.; 2021; 34781065 Removal efficiencies and …
2113-61-3	((((((("2113-61-3" OR "4-Biphenylamine hydrochloride")) AND ("estradiol")) OR ((("2113-61-3" OR "4-Biphenylamine hydrochloride")) AND ("steroidogenesis"))) OR ((("2113-61-3" OR "4-Biphenylamine hydrochloride")) AND ("aromatase"))) OR ((("2113-61-3" OR "4-Biphenylamine hydrochloride")) AND ("reproductive"))) OR ((("2113-61-3" OR "4-Biphenylamine hydrochloride")) AND ("breast"))) OR ((("2113-61-3" …	17	Molecular Interactions of Carcinogenic Aromatic Amines, 4-Aminobiphenyl and 4,4'-Diaminobiphenyl, with Lactoperoxidase - Insight to Breast Cancer.; 2017; 29061807 DNA adducts of 2-amino-1-methyl-6-phenylimidazo[4,5-b]pyridine and 4-aminobiphenyl are infrequently detected in human mammary tissue by liquid chromatography/tandem mass spectrometry.; 2011; 22072616 4-Aminobiphenyl downregulation of NA…
2393-53-5	((((((("2393-53-5" OR "17-Oxoestra-1(10),2,4-trien-3-yl benzoate")) AND ("estradiol")) OR ((("2393-53-5" OR "17-Oxoestra-1(10),2,4-trien-3-yl benzoate")) AND ("steroidogenesis"))) OR ((("2393-53-5" OR "17-Oxoestra-1(10),2,4-trien-3-yl benzoate")) AND ("aromatase"))) OR ((("2393-53-5" OR "17-Oxoestra-1(10),2,4-trien-3-yl benzoate")) AND ("reproductive"))) OR ((("2393-53-5" OR "17-Oxoestra-1(10),2,…	1	Enhanced disparity of gonadotropin secretion by estrone in women with polycystic ovarian disease.; 1982; 6799536
26049-69-4	((((((("26049-69-4" OR "2-(2,2-Dimethylhydrazino)-4-(5-nitro-2-furyl)thiazole")) AND ("estradiol")) OR ((("26049-69-4" OR "2-(2,2-Dimethylhydrazino)-4-(5-nitro-2-furyl)thiazole")) AND ("steroidogenesis"))) OR ((("26049-69-4" OR "2-(2,2-Dimethylhydrazino)-4-(5-nitro-2-furyl)thiazole")) AND ("aromatase"))) OR ((("26049-69-4" OR "2-(2,2-Dimethylhydrazino)-4-(5-nitro-2-furyl)thiazole")) AND ("reprodu…	0
26049-70-7	((((((("26049-70-7" OR "2-Hydrazino-4-(4-nitrophenyl)thiazole")) AND ("estradiol")) OR ((("26049-70-7" OR "2-Hydrazino-4-(4-nitrophenyl)thiazole")) AND ("steroidogenesis"))) OR ((("26049-70-7" OR "2-Hydrazino-4-(4-nitrophenyl)thiazole")) AND ("aromatase"))) OR ((("26049-70-7" OR "2-Hydrazino-4-(4-nitrophenyl)thiazole")) AND ("reproductive"))) OR ((("26049-70-7" OR "2-Hydrazino-4-(4-nitrophenyl)th…	0
26049-71-8	((((((("26049-71-8" OR "2-Hydrazino-4-(4-aminophenyl) thiazole")) AND ("estradiol")) OR ((("26049-71-8" OR "2-Hydrazino-4-(4-aminophenyl) thiazole")) AND ("steroidogenesis"))) OR ((("26049-71-8" OR "2-Hydrazino-4-(4-aminophenyl) thiazole")) AND ("aromatase"))) OR ((("26049-71-8" OR "2-Hydrazino-4-(4-aminophenyl) thiazole")) AND ("reproductive"))) OR ((("26049-71-8" OR "2-Hydrazino-4-(4-aminopheny…	0
303-47-9	((((((("303-47-9" OR "Ochratoxin A")) AND ("estradiol")) OR ((("303-47-9" OR "Ochratoxin A")) AND ("steroidogenesis"))) OR ((("303-47-9" OR "Ochratoxin A")) AND ("aromatase"))) OR ((("303-47-9" OR "Ochratoxin A")) AND ("reproductive"))) OR ((("303-47-9" OR "Ochratoxin A")) AND ("breast"))) OR ((("303-47-9" OR "Ochratoxin A")) AND ("mammary"))	116	Corrigendum to "Ochratoxin A exposure decreased sperm motility via the AMPK and PTEN signaling pathways" [Toxicology and Applied Pharmacology 271 (2018) 49-57].; 2021; 34896195 Effect of a Mycotoxin Binder (MMDA) on the Growth Performance, Blood and Carcass Characteristics of Broilers Fed Ochratoxin A and T-2 Mycotoxin Contaminated Diets.; 2021; 34827937 Mycotoxin-mixture assessment in mother-inf…
305-03-3	((((((("305-03-3" OR "Chlorambucil") ) AND ("estradiol")) OR ((("305-03-3" OR "Chlorambucil") ) AND ("steroidogenesis"))) OR ((("305-03-3" OR "Chlorambucil") ) AND ("aromatase"))) OR ((("305-03-3" OR "Chlorambucil") ) AND ("reproductive"))) OR ((("305-03-3" OR "Chlorambucil") ) AND ("breast"))) OR ((("305-03-3" OR "Chlorambucil") ) AND ("mammary"))	273	Targeting of GLUT5 for Transporter-Mediated Drug-Delivery Is Contingent upon Substrate Hydrophilicity.; 2021; 34064801 Synthesis and biological evaluation of a novel anticancer agent CBISC that induces DNA damage response and diminishes levels of mutant-p53.; 2021; 34051576 Assessment of Phenylboronic Acid Nitrogen Mustards as Potent and Selective Drug Candidates for Triple-Negative Breast Cancer…
3096-50-2	((((((("3096-50-2" OR "N-(9-Oxo-2-fluorenyl)acetamide")) AND ("estradiol")) OR ((("3096-50-2" OR "N-(9-Oxo-2-fluorenyl)acetamide")) AND ("steroidogenesis"))) OR ((("3096-50-2" OR "N-(9-Oxo-2-fluorenyl)acetamide")) AND ("aromatase"))) OR ((("3096-50-2" OR "N-(9-Oxo-2-fluorenyl)acetamide")) AND ("reproductive"))) OR ((("3096-50-2" OR "N-(9-Oxo-2-fluorenyl)acetamide")) AND ("breast"))) OR ((("3096-5…	147	Downregulation of Dihydrotestosterone and Estradiol Levels by HEXIM1.; 2022; 34864989 Beyond the Usual Suspects: Physiological Roles of the Arabidopsis Amidase Signature (AS) Superfamily Members in Plant Growth Processes and Stress Responses.; 2021; 34439873 Amino alcohol acrylonitriles as broad spectrum and tumour selective cytotoxic agents.; 2021; 34263170 Synthesis, antimicrobial, anti-prolife…
33372-39-3	((((((("33372-39-3" OR "4-Bis(2-hydroxyethyl)amino-2-(5-nitro-2-thienyl)quinazoline")) AND ("estradiol")) OR ((("33372-39-3" OR "4-Bis(2-hydroxyethyl)amino-2-(5-nitro-2-thienyl)quinazoline")) AND ("steroidogenesis"))) OR ((("33372-39-3" OR "4-Bis(2-hydroxyethyl)amino-2-(5-nitro-2-thienyl)quinazoline")) AND ("aromatase"))) OR ((("33372-39-3" OR "4-Bis(2-hydroxyethyl)amino-2-(5-nitro-2-thienyl)quin…	1	Comparative carcinogenicity of 5-nitrothiophenes and 5-nitrofurans in rats.; 1976; 1003512
363-17-7	((((((("363-17-7" OR "N-(2-Fluorenyl)-2,2,2-trifluoroacetamide")) AND ("estradiol")) OR ((("363-17-7" OR "N-(2-Fluorenyl)-2,2,2-trifluoroacetamide")) AND ("steroidogenesis"))) OR ((("363-17-7" OR "N-(2-Fluorenyl)-2,2,2-trifluoroacetamide")) AND ("aromatase"))) OR ((("363-17-7" OR "N-(2-Fluorenyl)-2,2,2-trifluoroacetamide")) AND ("reproductive"))) OR ((("363-17-7" OR "N-(2-Fluorenyl)-2,2,2-trifluo…	0
366-70-1	((((((("366-70-1" OR "Procarbazine hydrochloride")) AND ("estradiol")) OR ((("366-70-1" OR "Procarbazine hydrochloride")) AND ("steroidogenesis"))) OR ((("366-70-1" OR "Procarbazine hydrochloride")) AND ("aromatase"))) OR ((("366-70-1" OR "Procarbazine hydrochloride")) AND ("reproductive"))) OR ((("366-70-1" OR "Procarbazine hydrochloride")) AND ("breast"))) OR ((("366-70-1" OR "Procarbazine hydr…	116	Evaluation of ovarian reserve before and after chemotherapy.; 2020; 33307239 ABVD and BEACOPP regimens' effects on fertility in young males with Hodgkin lymphoma.; 2020; 32944834 Protontherapy versus best photon for mediastinal Hodgkin lymphoma: Dosimetry comparison and treatment using ILROG guidelines.; 2019; 31257097 Model-based optimization of G-CSF treatment during cytotoxic chemotherapy.; 20…
39156-41-7	((((((("39156-41-7" OR "C.I. Oxidation Base 12A")) AND ("estradiol")) OR ((("39156-41-7" OR "C.I. Oxidation Base 12A")) AND ("steroidogenesis"))) OR ((("39156-41-7" OR "C.I. Oxidation Base 12A")) AND ("aromatase"))) OR ((("39156-41-7" OR "C.I. Oxidation Base 12A")) AND ("reproductive"))) OR ((("39156-41-7" OR "C.I. Oxidation Base 12A")) AND ("breast"))) OR ((("39156-41-7" OR "C.I. Oxidation Base …	2	Procarcinogen activation by rat and human mammary extracts.; 1986; 3708754 2,4-diaminoanisole sulfate: early effect on thyroid gland morphology and late effect on glandular tissue of Fischer 344 rats.; 1980; 6930514
4075-79-0	((((((("4075-79-0" OR "4-Acetylaminobiphenyl")) AND ("estradiol")) OR ((("4075-79-0" OR "4-Acetylaminobiphenyl")) AND ("steroidogenesis"))) OR ((("4075-79-0" OR "4-Acetylaminobiphenyl")) AND ("aromatase"))) OR ((("4075-79-0" OR "4-Acetylaminobiphenyl")) AND ("reproductive"))) OR ((("4075-79-0" OR "4-Acetylaminobiphenyl")) AND ("breast"))) OR ((("4075-79-0" OR "4-Acetylaminobiphenyl")) AND ("mamma…	6	Metabolic activation of N-hydroxy-4-acetylaminobiphenyl by cultured human breast epithelial cell line MCF 10A.; 1994; 8149470 Evaluation of the newborn mouse model for chemical tumorigenesis.; 1991; 1860162 Formation and persistence of arylamine DNA adducts in vivo.; 1985; 4085422 Metabolic activation of arylhydroxamic acids by N-O-acyltransferase of rat mammary gland.; 1979; 476668 Formation of …
42397-65-9	((((((("42397-65-9" OR "1,8-Dinitropyrene")) AND ("estradiol")) OR ((("42397-65-9" OR "1,8-Dinitropyrene")) AND ("steroidogenesis"))) OR ((("42397-65-9" OR "1,8-Dinitropyrene")) AND ("aromatase"))) OR ((("42397-65-9" OR "1,8-Dinitropyrene")) AND ("reproductive"))) OR ((("42397-65-9" OR "1,8-Dinitropyrene")) AND ("breast"))) OR ((("42397-65-9" OR "1,8-Dinitropyrene")) AND ("mammary"))	11	Metabolic activation and DNA binding of food mutagens and other environmental carcinogens in human mammary epithelial cells.; 1996; 8761441 Carcinogenicity of nitropyrenes in the newborn female rat.; 1995; 8603480 Carcinogenicity of dinitropyrenes in the weanling female CD rat.; 1991; 1649014 DNA adduct formation in target tissues of Sprague-Dawley rats, CD-1 mice and A/J mice following tumorigen…
51264-14-3	((((((("51264-14-3" OR "Amsacrine")) AND ("estradiol")) OR ((("51264-14-3" OR "Amsacrine")) AND ("steroidogenesis"))) OR ((("51264-14-3" OR "Amsacrine")) AND ("aromatase"))) OR ((("51264-14-3" OR "Amsacrine")) AND ("reproductive"))) OR ((("51264-14-3" OR "Amsacrine")) AND ("breast"))) OR ((("51264-14-3" OR "Amsacrine")) AND ("mammary"))	80	Sulfonamide derivatives as potential anti-cancer agents and their SARs elucidation.; 2021; 34530384 Synthesis, biological evaluation and virtual screening of some acridone derivatives as potential anticancer agents.; 2020; 32201193 In-silico Design, ADMET Screening, MM-GBSA Binding Free Energy of Some Novel Isoxazole Substituted 9-Anilinoacridines as HER2 Inhibitors Targeting Breast Cancer.; 2019…
531-82-8	((((((("531-82-8" OR "N-[4-(5-Nitro-2-furyl)-2-thiazolyl]acetamide")) AND ("estradiol")) OR ((("531-82-8" OR "N-[4-(5-Nitro-2-furyl)-2-thiazolyl]acetamide")) AND ("steroidogenesis"))) OR ((("531-82-8" OR "N-[4-(5-Nitro-2-furyl)-2-thiazolyl]acetamide")) AND ("aromatase"))) OR ((("531-82-8" OR "N-[4-(5-Nitro-2-furyl)-2-thiazolyl]acetamide")) AND ("reproductive"))) OR ((("531-82-8" OR "N-[4-(5-Nitro…	3	Carcinogenicity of 5-nitrofurans and related compounds with amino-heterocyclic substituents.; 1975; 165300 Comparative urinary and gallbladder carcinogenicity of N-(4-(5-nitro-2-furyl)-2-thiazolyl)formamide and N-(4-(5-nitro-2-furyl)-2-thiazolyl)acetamide in the dog.; 1970; 4331642 Carcinogenicity of N-[4-(5-nitro-2-furyl)-2-thiazolyl] acetamide in female rats.; 1970; 4323354
53-95-2	((((((("53-95-2" OR "N-Hydroxy-2-acetylaminofluorene")) AND ("estradiol")) OR ((("53-95-2" OR "N-Hydroxy-2-acetylaminofluorene")) AND ("steroidogenesis"))) OR ((("53-95-2" OR "N-Hydroxy-2-acetylaminofluorene")) AND ("aromatase"))) OR ((("53-95-2" OR "N-Hydroxy-2-acetylaminofluorene")) AND ("reproductive"))) OR ((("53-95-2" OR "N-Hydroxy-2-acetylaminofluorene")) AND ("breast"))) OR ((("53-95-2" OR…	31	ACB-PCR measurement of K-ras codon 12 mutant fractions in livers of Big Blue rats treated with N-hydroxy-2-acetylaminofluorene.; 2006; 17012303 Gene- and tissue-specificity of mutation in Big Blue rats treated with the hepatocarcinogen N-hydroxy-2-acetylaminofluorene.; 2001; 11317338 Comparison of hprt and lacI mutant frequency with DNA adduct formation in N-hydroxy-2-acetylaminofluorene-treated …
53-96-3	((((((("53-96-3" OR "2-Acetylaminofluorene")) AND ("estradiol")) OR ((("53-96-3" OR "2-Acetylaminofluorene")) AND ("steroidogenesis"))) OR ((("53-96-3" OR "2-Acetylaminofluorene")) AND ("aromatase"))) OR ((("53-96-3" OR "2-Acetylaminofluorene")) AND ("reproductive"))) OR ((("53-96-3" OR "2-Acetylaminofluorene")) AND ("breast"))) OR ((("53-96-3" OR "2-Acetylaminofluorene")) AND ("mammary"))	113	Inhibitory Effect of <i>Nelumbo nucifera</i> Leaf Extract on 2-Acetylaminofluorene-induced Hepatocarcinogenesis Through Enhancing Antioxidative Potential and Alleviating Inflammation in Rats.; 2019; 31443426 Microfluidic array for simultaneous detection of DNA oxidation and DNA-adduct damage.; 2016; 27517117 A dual-labeling method to quantify unscheduled DNA synthesis in primary cells.; 2008; 183…
5405-53-8	((((((("5405-53-8" OR "9H-Fluorene, 2,7-dinitro-")) AND ("estradiol")) OR ((("5405-53-8" OR "9H-Fluorene, 2,7-dinitro-")) AND ("steroidogenesis"))) OR ((("5405-53-8" OR "9H-Fluorene, 2,7-dinitro-")) AND ("aromatase"))) OR ((("5405-53-8" OR "9H-Fluorene, 2,7-dinitro-")) AND ("reproductive"))) OR ((("5405-53-8" OR "9H-Fluorene, 2,7-dinitro-")) AND ("breast"))) OR ((("5405-53-8" OR "9H-Fluorene, 2,7…	4	Tumorigenicity and genotoxicity of an environmental pollutant 2,7-dinitrofluorene after systemic administration at a low dose level to female rats.; 2008; 18183586 DNA adducts from nitroreduction of 2,7-dinitrofluorene, a mammary gland carcinogen, catalyzed by rat liver or mammary gland cytosol.; 2002; 11952340 Reductions of nitro and 9-Oxo groups of environmental nitrofluorenes by the rat mammar…
5522-43-0	((((((("5522-43-0" OR "1-Nitropyrene")) AND ("estradiol")) OR ((("5522-43-0" OR "1-Nitropyrene")) AND ("steroidogenesis"))) OR ((("5522-43-0" OR "1-Nitropyrene")) AND ("aromatase"))) OR ((("5522-43-0" OR "1-Nitropyrene")) AND ("reproductive"))) OR ((("5522-43-0" OR "1-Nitropyrene")) AND ("breast"))) OR ((("5522-43-0" OR "1-Nitropyrene")) AND ("mammary"))	33	1-Nitropyrene exposure impairs embryo implantation through disrupting endometrial receptivity genes expression and producing excessive ROS.; 2021; 34717220 Long-term 1-nitropyrene exposure induces endoplasmic reticulum stress and inhibits steroidogenesis in mice testes.; 2020; 32145574 Taurine ameliorates particulate matter-induced emphysema by switching on mitochondrial NADH dehydrogenase genes.…
56-49-5	((((((("56-49-5" OR "3-Methylcholanthrene")) AND ("estradiol")) OR ((("56-49-5" OR "3-Methylcholanthrene")) AND ("steroidogenesis"))) OR ((("56-49-5" OR "3-Methylcholanthrene")) AND ("aromatase"))) OR ((("56-49-5" OR "3-Methylcholanthrene")) AND ("reproductive"))) OR ((("56-49-5" OR "3-Methylcholanthrene")) AND ("breast"))) OR ((("56-49-5" OR "3-Methylcholanthrene")) AND ("mammary"))	587	Activation of the aryl hydrocarbon receptor by 3-methylcholanthrene, but not by indirubin, suppresses mammosphere formation via downregulation of CDC20 expression in breast cancer cells.; 2021; 34280616 The Differential Selectivity of Aryl Hydrocarbon Receptor (AHR) Agonists towards AHR-Dependent Suppression of Mammosphere Formation and Gene Transcription in Human Breast Cancer Cells.; 2021; 3379…
569-61-9	((((((("569-61-9" OR "C.I. Basic Red 9 monohydrochloride")) AND ("estradiol")) OR ((("569-61-9" OR "C.I. Basic Red 9 monohydrochloride")) AND ("steroidogenesis"))) OR ((("569-61-9" OR "C.I. Basic Red 9 monohydrochloride")) AND ("aromatase"))) OR ((("569-61-9" OR "C.I. Basic Red 9 monohydrochloride")) AND ("reproductive"))) OR ((("569-61-9" OR "C.I. Basic Red 9 monohydrochloride")) AND ("breast"))…	2	NTP Toxicology and Carcinogenesis Studies of C.I. Basic Red 9 Monohydrochloride (Pararosaniline) (CAS No. 569-61-9) In F344/N Rats and B6C3F1 Mice (Feed Studies).; 1986; 12748695 Simultaneous azo-coupling method for an estrogen sulfatase in human tissues.; 1983; 6874424
57-47-6	((((((("57-47-6" OR "Physostigmine")) AND ("estradiol")) OR ((("57-47-6" OR "Physostigmine")) AND ("steroidogenesis"))) OR ((("57-47-6" OR "Physostigmine")) AND ("aromatase"))) OR ((("57-47-6" OR "Physostigmine")) AND ("reproductive"))) OR ((("57-47-6" OR "Physostigmine")) AND ("breast"))) OR ((("57-47-6" OR "Physostigmine")) AND ("mammary"))	42	Ovariectomized mouse uterotrophic assay of 36 chemicals.; 2012; 23037998 Cholinesterase activities and sensitivity to pesticides in different tissues of silver European eel, Anguilla anguilla.; 2011; 21777695 Cell proliferation and tumor formation induced by eserine, an acetylcholinesterase inhibitor, in rat mammary gland.; 2007; 17143474 Sevoflurane as a single anesthetic and physostigmine failu…
57835-92-4	((((((("57835-92-4" OR "4-Nitropyrene")) AND ("estradiol")) OR ((("57835-92-4" OR "4-Nitropyrene")) AND ("steroidogenesis"))) OR ((("57835-92-4" OR "4-Nitropyrene")) AND ("aromatase"))) OR ((("57835-92-4" OR "4-Nitropyrene")) AND ("reproductive"))) OR ((("57835-92-4" OR "4-Nitropyrene")) AND ("breast"))) OR ((("57835-92-4" OR "4-Nitropyrene")) AND ("mammary"))	6	Nitroreduction of 4-nitropyrene is primarily responsible for DNA adduct formation in the mammary gland of female CD rats.; 1999; 10027796 Comparative metabolism and DNA binding of 1-, 2-, and 4-nitropyrene in rats.; 1997; 9202734 Carcinogenicity of nitropyrenes in the newborn female rat.; 1995; 8603480 In vitro and in vivo metabolism of the carcinogen 4-nitropyrene.; ----; 7841349 Induction of ma…
5834-17-3	((((((("5834-17-3" OR "2-Methoxy-3-aminodibenzofuran")) AND ("estradiol")) OR ((("5834-17-3" OR "2-Methoxy-3-aminodibenzofuran")) AND ("steroidogenesis"))) OR ((("5834-17-3" OR "2-Methoxy-3-aminodibenzofuran")) AND ("aromatase"))) OR ((("5834-17-3" OR "2-Methoxy-3-aminodibenzofuran")) AND ("reproductive"))) OR ((("5834-17-3" OR "2-Methoxy-3-aminodibenzofuran")) AND ("breast"))) OR ((("5834-17-3" …	1	Induction of bladder tumors and other malignancies in rats with 2-methoxy-3-aminodibenzofuran.; 1967; 6079861
58917-67-2	((((((("58917-67-2" OR "Benzo(a)pyrene diolepoxide 1")) AND ("estradiol")) OR ((("58917-67-2" OR "Benzo(a)pyrene diolepoxide 1")) AND ("steroidogenesis"))) OR ((("58917-67-2" OR "Benzo(a)pyrene diolepoxide 1")) AND ("aromatase"))) OR ((("58917-67-2" OR "Benzo(a)pyrene diolepoxide 1")) AND ("reproductive"))) OR ((("58917-67-2" OR "Benzo(a)pyrene diolepoxide 1")) AND ("breast"))) OR ((("58917-67-2"…	6	Assessment of an association between an aryl hydrocarbon receptor gene (AHR) polymorphism and risk of male infertility.; 2011; 21613234 Characterization of human breast cancer cell lines for the studies on p53 in chemical carcinogenesis.; 2011; 21457773 DNA repair capacity of lymphoblastoid cell lines from sisters discordant for breast cancer.; 2005; 15657342 Adverse reproductive outcomes from ex…
607-57-8	((((((("607-57-8" OR "2-Nitrofluorene")) AND ("estradiol")) OR ((("607-57-8" OR "2-Nitrofluorene")) AND ("steroidogenesis"))) OR ((("607-57-8" OR "2-Nitrofluorene")) AND ("aromatase"))) OR ((("607-57-8" OR "2-Nitrofluorene")) AND ("reproductive"))) OR ((("607-57-8" OR "2-Nitrofluorene")) AND ("breast"))) OR ((("607-57-8" OR "2-Nitrofluorene")) AND ("mammary"))	6	Antioxidant, antimutagenic, and antitumor effects of pine needles (Pinus densiflora).; 2006; 17474862 Estrogenic activity of an environmental pollutant, 2-nitrofluorene, after metabolic activation by rat liver microsomes.; 2003; 12659833 DNA adducts from nitroreduction of 2,7-dinitrofluorene, a mammary gland carcinogen, catalyzed by rat liver or mammary gland cytosol.; 2002; 11952340 Reductions o…
613-35-4	((((((("613-35-4" OR "N,N'-Diacetylbenzidine")) AND ("estradiol")) OR ((("613-35-4" OR "N,N'-Diacetylbenzidine")) AND ("steroidogenesis"))) OR ((("613-35-4" OR "N,N'-Diacetylbenzidine")) AND ("aromatase"))) OR ((("613-35-4" OR "N,N'-Diacetylbenzidine")) AND ("reproductive"))) OR ((("613-35-4" OR "N,N'-Diacetylbenzidine")) AND ("breast"))) OR ((("613-35-4" OR "N,N'-Diacetylbenzidine")) AND ("mamma…	2	Induction of repair synthesis of DNA in mammary and urinary bladder epithelial cells by N-hydroxy derivatives of carcinogenic arylamines.; 1988; 3390817 Carcinogenicity of benzidine, N,N'-diacetylbenzidine, and N-hydroxy-N,N'-diacetylbenzidine for female CD rats.; 1981; 7285281
62-44-2	((((((("62-44-2" OR "Phenacetin")) AND ("estradiol")) OR ((("62-44-2" OR "Phenacetin")) AND ("steroidogenesis"))) OR ((("62-44-2" OR "Phenacetin")) AND ("aromatase"))) OR ((("62-44-2" OR "Phenacetin")) AND ("reproductive"))) OR ((("62-44-2" OR "Phenacetin")) AND ("breast"))) OR ((("62-44-2" OR "Phenacetin")) AND ("mammary"))	32	Effects of Avitinib on CYP450 Enzyme Activity in vitro and in vivo in Rats.; 2021; 34456561 Inhibition and Induction by Poziotinib of Different Rat Cytochrome P450 Enzymes <i>In Vivo</i> and in an <i>In Vitro</i> Cocktail Method.; 2021; 33746741 In vitrometabolic mapping of neobavaisoflavone in human cytochromes P450 and UDP-glucuronosyltransferase enzymes by ultra high-performance liquid chromat…
62450-07-1	((((((("62450-07-1" OR "Trp-P-2")) AND ("estradiol")) OR ((("62450-07-1" OR "Trp-P-2")) AND ("steroidogenesis"))) OR ((("62450-07-1" OR "Trp-P-2")) AND ("aromatase"))) OR ((("62450-07-1" OR "Trp-P-2")) AND ("reproductive"))) OR ((("62450-07-1" OR "Trp-P-2")) AND ("breast"))) OR ((("62450-07-1" OR "Trp-P-2")) AND ("mammary"))	9	Inhibitory effect of hawthorn extract on heterocyclic aromatic amine formation in beef and chicken breast meat.; 2017; 28784521 Reducing effect of artichoke extract on heterocyclic aromatic amine formation in beef and chicken breast meat.; 2017; 28763698 Optimized HPLC method for analysis of polar and nonpolar heterocyclic amines in cooked meat products.; ----; 19610359 Occurrence of heterocyclic…
63019-65-8	((((((("63019-65-8" OR "N-1-Diacetamidofluorene")) AND ("estradiol")) OR ((("63019-65-8" OR "N-1-Diacetamidofluorene")) AND ("steroidogenesis"))) OR ((("63019-65-8" OR "N-1-Diacetamidofluorene")) AND ("aromatase"))) OR ((("63019-65-8" OR "N-1-Diacetamidofluorene")) AND ("reproductive"))) OR ((("63019-65-8" OR "N-1-Diacetamidofluorene")) AND ("breast"))) OR ((("63019-65-8" OR "N-1-Diacetamidofluor…	0
7008-42-6	((((((("7008-42-6" OR "Acronycine")) AND ("estradiol")) OR ((("7008-42-6" OR "Acronycine")) AND ("steroidogenesis"))) OR ((("7008-42-6" OR "Acronycine")) AND ("aromatase"))) OR ((("7008-42-6" OR "Acronycine")) AND ("reproductive"))) OR ((("7008-42-6" OR "Acronycine")) AND ("breast"))) OR ((("7008-42-6" OR "Acronycine")) AND ("mammary"))	4	Design, synthesis and anticancer activity of novel dihydrobenzofuro[4,5-b][1,8]naphthyridin-6-one derivatives.; 2011; 21885273 Evaluation of the cytotoxic mechanisms mediated by the broad-spectrum antitumor alkaloid acronycine and selected semisynthetic derivatives.; 1992; 1730147 Antitumor activity and murine pharmacokinetics of parenteral acronycine.; 1989; 2910453 Bioassay of acronycine for po…
71609-22-8	((((((("71609-22-8" OR "N-Hydroxy-N,N'-diacetylbenzidine")) AND ("estradiol")) OR ((("71609-22-8" OR "N-Hydroxy-N,N'-diacetylbenzidine")) AND ("steroidogenesis"))) OR ((("71609-22-8" OR "N-Hydroxy-N,N'-diacetylbenzidine")) AND ("aromatase"))) OR ((("71609-22-8" OR "N-Hydroxy-N,N'-diacetylbenzidine")) AND ("reproductive"))) OR ((("71609-22-8" OR "N-Hydroxy-N,N'-diacetylbenzidine")) AND ("breast"))…	2	Induction of repair synthesis of DNA in mammary and urinary bladder epithelial cells by N-hydroxy derivatives of carcinogenic arylamines.; 1988; 3390817 Carcinogenicity of benzidine, N,N'-diacetylbenzidine, and N-hydroxy-N,N'-diacetylbenzidine for female CD rats.; 1981; 7285281
72254-58-1	((((((("72254-58-1" OR "Trp-P-2 acetate")) AND ("estradiol")) OR ((("72254-58-1" OR "Trp-P-2 acetate")) AND ("steroidogenesis"))) OR ((("72254-58-1" OR "Trp-P-2 acetate")) AND ("aromatase"))) OR ((("72254-58-1" OR "Trp-P-2 acetate")) AND ("reproductive"))) OR ((("72254-58-1" OR "Trp-P-2 acetate")) AND ("breast"))) OR ((("72254-58-1" OR "Trp-P-2 acetate")) AND ("mammary"))	2	Optimized HPLC method for analysis of polar and nonpolar heterocyclic amines in cooked meat products.; ----; 19610359 The rat urinary bladder as a new target of heterocyclic amine carcinogenicity: tumor induction by 3-amino-1-methyl-5H-pyrido[4,3-b]indole acetate.; 1993; 8407549
7496-02-8	((((((("7496-02-8" OR "6-Nitrochrysene")) AND ("estradiol")) OR ((("7496-02-8" OR "6-Nitrochrysene")) AND ("steroidogenesis"))) OR ((("7496-02-8" OR "6-Nitrochrysene")) AND ("aromatase"))) OR ((("7496-02-8" OR "6-Nitrochrysene")) AND ("reproductive"))) OR ((("7496-02-8" OR "6-Nitrochrysene")) AND ("breast"))) OR ((("7496-02-8" OR "6-Nitrochrysene")) AND ("mammary"))	19	Site-Specific Incorporation of <i>N</i>-(2'-Deoxyguanosine-8-yl)-6-aminochrysene Adduct in DNA and Its Replication in Human Cells.; 2020; 32551527 Adenine-DNA adduct derived from the nitroreduction of 6-nitrochrysene is more resistant to nucleotide excision repair than guanine-DNA adducts.; 2013; 24112095 Mechanisms underlying the varied mammary carcinogenicity of the environmental pollutant 6-ni…
75198-31-1	((((((("75198-31-1" OR "3-(5-Nitro-2-furyl)-imidazo(1,2-alpha) pyridine")) AND ("estradiol")) OR ((("75198-31-1" OR "3-(5-Nitro-2-furyl)-imidazo(1,2-alpha) pyridine")) AND ("steroidogenesis"))) OR ((("75198-31-1" OR "3-(5-Nitro-2-furyl)-imidazo(1,2-alpha) pyridine")) AND ("aromatase"))) OR ((("75198-31-1" OR "3-(5-Nitro-2-furyl)-imidazo(1,2-alpha) pyridine")) AND ("reproductive"))) OR ((("75198-3…	1	Carcinogenicity study of 3-(5-nitro-2-furyl)-imidazo(1,2-alpha) pyridine in mice and rats.; 1980; 6893773
75321-20-9	((((((("75321-20-9" OR "1,3-Dinitropyrene") AND ((mammary) OR (breast) OR (reproductive) OR (estradiol))) AND ("estradiol")) OR ((("75321-20-9" OR "1,3-Dinitropyrene") AND ((mammary) OR (breast) OR (reproductive) OR (estradiol))) AND ("steroidogenesis"))) OR ((("75321-20-9" OR "1,3-Dinitropyrene") AND ((mammary) OR (breast) OR (reproductive) OR (estradiol))) AND ("aromatase"))) OR ((("75321-20-9"…	7	Induction of CYP1A1, CYP1A2, and CYP1B1 mRNAs by nitropolycyclic aromatic hydrocarbons in various human tissue-derived cells: chemical-, cytochrome P450 isoform-, and cell-specific differences.; 2002; 12107646 Metabolic activation and DNA binding of food mutagens and other environmental carcinogens in human mammary epithelial cells.; 1996; 8761441 Carcinogenicity of nitropyrenes in the newborn fe…
76180-96-6	((((((("76180-96-6" OR "2-Amino-3-methyl-3H-imidazo[4,5-f]quinoline")) AND ("estradiol")) OR ((("76180-96-6" OR "2-Amino-3-methyl-3H-imidazo[4,5-f]quinoline")) AND ("steroidogenesis"))) OR ((("76180-96-6" OR "2-Amino-3-methyl-3H-imidazo[4,5-f]quinoline")) AND ("aromatase"))) OR ((("76180-96-6" OR "2-Amino-3-methyl-3H-imidazo[4,5-f]quinoline")) AND ("reproductive"))) OR ((("76180-96-6" OR "2-Amino…	26	The influence of Lactobacillus casei DN 114 001 on the activity of faecal enzymes and genotoxicity of faecal water in the presence of heterocyclic aromatic amines.; 2014; 25280921 Formation of heterocyclic amines during cooking of duck meat.; 2012; 22838849 The protective effect of the flavonoids on food-mutagen-induced DNA damage in peripheral blood lymphocytes from colon cancer patients.; 2011;…
77094-11-2	((((((("77094-11-2" OR "MeIQ")) AND ("estradiol")) OR ((("77094-11-2" OR "MeIQ")) AND ("steroidogenesis"))) OR ((("77094-11-2" OR "MeIQ")) AND ("aromatase"))) OR ((("77094-11-2" OR "MeIQ")) AND ("reproductive"))) OR ((("77094-11-2" OR "MeIQ")) AND ("breast"))) OR ((("77094-11-2" OR "MeIQ")) AND ("mammary"))	23	Inhibitory effect of hawthorn extract on heterocyclic aromatic amine formation in beef and chicken breast meat.; 2017; 28784521 Reducing effect of artichoke extract on heterocyclic aromatic amine formation in beef and chicken breast meat.; 2017; 28763698 Effect of different types of sugars in a marinating formulation on the formation of heterocyclic amines in grilled chicken.; 2013; 24128508 Diet…
77-46-3	((((((("77-46-3" OR "4,4'-Sulfonylbisacetanilide")) AND ("estradiol")) OR ((("77-46-3" OR "4,4'-Sulfonylbisacetanilide")) AND ("steroidogenesis"))) OR ((("77-46-3" OR "4,4'-Sulfonylbisacetanilide")) AND ("aromatase"))) OR ((("77-46-3" OR "4,4'-Sulfonylbisacetanilide")) AND ("reproductive"))) OR ((("77-46-3" OR "4,4'-Sulfonylbisacetanilide")) AND ("breast"))) OR ((("77-46-3" OR "4,4'-Sulfonylbisac…	0
77500-04-0	((((((("77500-04-0" OR "MeIQx")) AND ("estradiol")) OR ((("77500-04-0" OR "MeIQx")) AND ("steroidogenesis"))) OR ((("77500-04-0" OR "MeIQx")) AND ("aromatase"))) OR ((("77500-04-0" OR "MeIQx")) AND ("reproductive"))) OR ((("77500-04-0" OR "MeIQx")) AND ("breast"))) OR ((("77500-04-0" OR "MeIQx")) AND ("mammary"))	54	Heterocyclic Amine Formation in Grilled Chicken Depending on Body Parts and Treatment Conditions.; 2020; 32231032 Effect of Creatine and Glucose on Formation of Heterocyclic Amines in Grilled Chicken Breasts.; 2019; 31775266 Lactoperoxidase, an Antimicrobial Milk Protein, as a Potential Activator of Carcinogenic Heterocyclic Amines in Breast Cancer.; 2017; 29061827 Inhibitory effect of hawthorn e…
834-24-2	((((((("834-24-2" OR "4-aminostilbene")) AND ("estradiol")) OR ((("834-24-2" OR "4-aminostilbene")) AND ("steroidogenesis"))) OR ((("834-24-2" OR "4-aminostilbene")) AND ("aromatase"))) OR ((("834-24-2" OR "4-aminostilbene")) AND ("reproductive"))) OR ((("834-24-2" OR "4-aminostilbene")) AND ("breast"))) OR ((("834-24-2" OR "4-aminostilbene")) AND ("mammary"))	3	Carcinogenecity of the N-acyl derivatives of N-hydroxy-trans-4-aminostilbene in CD rats.; 1997; 9366898 Correlation of nucleic acid binding by metabolites of trans-4-aminostilbene derivatives with tissue specific acute toxicity and carcinogenicity in rats.; 1980; 11219861 [The relevance of chemico-biological interactions for the toxic and carcinogenic effects of aromatic amines. I. Carcinogenic a…
88133-11-3	((((((("88133-11-3" OR "Bemitradine") ) AND ("estradiol")) OR ((("88133-11-3" OR "Bemitradine") ) AND ("steroidogenesis"))) OR ((("88133-11-3" OR "Bemitradine") ) AND ("aromatase"))) OR ((("88133-11-3" OR "Bemitradine") ) AND ("reproductive"))) OR ((("88133-11-3" OR "Bemitradine") ) AND ("breast"))) OR ((("88133-11-3" OR "Bemitradine") ) AND ("mammary"))	2	Genetic toxicology studies with a tumor promoter.; ----; 8486916 Promotional activities of the non-genotoxic carcinogen bemitradine (SC-33643).; 1992; 1629511
92-67-1	((((((("92-67-1" OR "4-Biphenylamine")) AND ("estradiol")) OR ((("92-67-1" OR "4-Biphenylamine")) AND ("steroidogenesis"))) OR ((("92-67-1" OR "4-Biphenylamine")) AND ("aromatase"))) OR ((("92-67-1" OR "4-Biphenylamine")) AND ("reproductive"))) OR ((("92-67-1" OR "4-Biphenylamine")) AND ("breast"))) OR ((("92-67-1" OR "4-Biphenylamine")) AND ("mammary"))	18	Molecular Interactions of Carcinogenic Aromatic Amines, 4-Aminobiphenyl and 4,4'-Diaminobiphenyl, with Lactoperoxidase - Insight to Breast Cancer.; 2017; 29061807 DNA adducts of 2-amino-1-methyl-6-phenylimidazo[4,5-b]pyridine and 4-aminobiphenyl are infrequently detected in human mammary tissue by liquid chromatography/tandem mass spectrometry.; 2011; 22072616 4-Aminobiphenyl downregulation of NA…

## Sheet: Predicted P4up
CASRN	Query	Nb Result	Article
101-14-4	((((((("101-14-4" OR "4,4'-Methylenebis(2-chloroaniline)")) AND ("steroidogenesis")) OR ((("101-14-4" OR "4,4'-Methylenebis(2-chloroaniline)")) AND ("progesterone"))) OR ((("101-14-4" OR "4,4'-Methylenebis(2-chloroaniline)")) AND ("aromatase"))) OR ((("101-14-4" OR "4,4'-Methylenebis(2-chloroaniline)")) AND ("reproductive"))) OR ((("101-14-4" OR "4,4'-Methylenebis(2-chloroaniline)")) AND ("breast…	2	Review of the genotoxicity and carcinogenicity of 4,4'-methylene-dianiline and 4,4'-methylene-bis-2-chloroaniline.; 1990; 2200958 Determination of the tumorigenic potential of methylene-bis-orthochloroaniline.; ----; 512554
13394-86-0	((((((("13394-86-0" OR "2',3-Dimethyl[biphenyl]-4-amine")) AND ("steroidogenesis")) OR ((("13394-86-0" OR "2',3-Dimethyl[biphenyl]-4-amine")) AND ("progesterone"))) OR ((("13394-86-0" OR "2',3-Dimethyl[biphenyl]-4-amine")) AND ("aromatase"))) OR ((("13394-86-0" OR "2',3-Dimethyl[biphenyl]-4-amine")) AND ("reproductive"))) OR ((("13394-86-0" OR "2',3-Dimethyl[biphenyl]-4-amine")) AND ("breast"))) …	8	Age-dependent histopathological findings in the prostate of probasin/SV40 T antigen transgenic rats: lack of influence of carcinogen or testosterone treatment.; 2003; 12708490 Suppressive effects of dietary genistin and daidzin on rat prostate carcinogenesis.; 2000; 10965018 Use of polyclonal antibodies against carcinogen-DNA adducts in analysis of carcinogenesis.; 1998; 10022293 Different carcin…
92-67-1	((((((("92-67-1" OR "4-Biphenylamine") ) AND ("steroidogenesis")) OR ((("92-67-1" OR "4-Biphenylamine") ) AND ("progesterone"))) OR ((("92-67-1" OR "4-Biphenylamine") ) AND ("aromatase"))) OR ((("92-67-1" OR "4-Biphenylamine") ) AND ("reproductive"))) OR ((("92-67-1" OR "4-Biphenylamine") ) AND ("breast"))) OR ((("92-67-1" OR "4-Biphenylamine") ) AND ("mammary"))	17	Molecular Interactions of Carcinogenic Aromatic Amines, 4-Aminobiphenyl and 4,4'-Diaminobiphenyl, with Lactoperoxidase - Insight to Breast Cancer.; 2017; 29061807 DNA adducts of 2-amino-1-methyl-6-phenylimidazo[4,5-b]pyridine and 4-aminobiphenyl are infrequently detected in human mammary tissue by liquid chromatography/tandem mass spectrometry.; 2011; 22072616 4-Aminobiphenyl downregulation of NA…
5834-17-3	((((((("5834-17-3" OR "2-Methoxy-3-aminodibenzofuran") ) AND ("steroidogenesis")) OR ((("5834-17-3" OR "2-Methoxy-3-aminodibenzofuran") ) AND ("progesterone"))) OR ((("5834-17-3" OR "2-Methoxy-3-aminodibenzofuran") ) AND ("aromatase"))) OR ((("5834-17-3" OR "2-Methoxy-3-aminodibenzofuran") ) AND ("reproductive"))) OR ((("5834-17-3" OR "2-Methoxy-3-aminodibenzofuran") ) AND ("breast"))) OR ((("583…	1	Induction of bladder tumors and other malignancies in rats with 2-methoxy-3-aminodibenzofuran.; 1967; 6079861
834-24-2	((((((("834-24-2" OR "4-aminostilbene")) AND ("steroidogenesis")) OR ((("834-24-2" OR "4-aminostilbene")) AND ("progesterone"))) OR ((("834-24-2" OR "4-aminostilbene")) AND ("aromatase"))) OR ((("834-24-2" OR "4-aminostilbene")) AND ("reproductive"))) OR ((("834-24-2" OR "4-aminostilbene")) AND ("breast"))) OR ((("834-24-2" OR "4-aminostilbene")) AND ("mammary"))	3	Carcinogenecity of the N-acyl derivatives of N-hydroxy-trans-4-aminostilbene in CD rats.; 1997; 9366898 Correlation of nucleic acid binding by metabolites of trans-4-aminostilbene derivatives with tissue specific acute toxicity and carcinogenicity in rats.; 1980; 11219861 [The relevance of chemico-biological interactions for the toxic and carcinogenic effects of aromatic amines. I. Carcinogenic a…
2113-61-3	((((((("2113-61-3" OR "4-Biphenylamine hydrochloride")) AND ("steroidogenesis")) OR ((("2113-61-3" OR "4-Biphenylamine hydrochloride")) AND ("progesterone"))) OR ((("2113-61-3" OR "4-Biphenylamine hydrochloride")) AND ("aromatase"))) OR ((("2113-61-3" OR "4-Biphenylamine hydrochloride")) AND ("reproductive"))) OR ((("2113-61-3" OR "4-Biphenylamine hydrochloride")) AND ("breast"))) OR ((("2113-61-…	16	Molecular Interactions of Carcinogenic Aromatic Amines, 4-Aminobiphenyl and 4,4'-Diaminobiphenyl, with Lactoperoxidase - Insight to Breast Cancer.; 2017; 29061807 DNA adducts of 2-amino-1-methyl-6-phenylimidazo[4,5-b]pyridine and 4-aminobiphenyl are infrequently detected in human mammary tissue by liquid chromatography/tandem mass spectrometry.; 2011; 22072616 4-Aminobiphenyl downregulation of NA…
71609-22-8	((((((("71609-22-8" OR "N-Hydroxy-N,N'-diacetylbenzidine")) AND ("steroidogenesis")) OR ((("71609-22-8" OR "N-Hydroxy-N,N'-diacetylbenzidine")) AND ("progesterone"))) OR ((("71609-22-8" OR "N-Hydroxy-N,N'-diacetylbenzidine")) AND ("aromatase"))) OR ((("71609-22-8" OR "N-Hydroxy-N,N'-diacetylbenzidine")) AND ("reproductive"))) OR ((("71609-22-8" OR "N-Hydroxy-N,N'-diacetylbenzidine")) AND ("breast…	2	Induction of repair synthesis of DNA in mammary and urinary bladder epithelial cells by N-hydroxy derivatives of carcinogenic arylamines.; 1988; 3390817 Carcinogenicity of benzidine, N,N'-diacetylbenzidine, and N-hydroxy-N,N'-diacetylbenzidine for female CD rats.; 1981; 7285281
613-35-4	((((((("613-35-4" OR "N,N'-Diacetylbenzidine")) AND ("steroidogenesis")) OR ((("613-35-4" OR "N,N'-Diacetylbenzidine")) AND ("progesterone"))) OR ((("613-35-4" OR "N,N'-Diacetylbenzidine")) AND ("aromatase"))) OR ((("613-35-4" OR "N,N'-Diacetylbenzidine")) AND ("reproductive"))) OR ((("613-35-4" OR "N,N'-Diacetylbenzidine")) AND ("breast"))) OR ((("613-35-4" OR "N,N'-Diacetylbenzidine")) AND ("ma…	NA	Error request
4075-79-0	((((((("4075-79-0" OR "4-Acetylaminobiphenyl")) AND ("steroidogenesis")) OR ((("4075-79-0" OR "4-Acetylaminobiphenyl")) AND ("progesterone"))) OR ((("4075-79-0" OR "4-Acetylaminobiphenyl")) AND ("aromatase"))) OR ((("4075-79-0" OR "4-Acetylaminobiphenyl")) AND ("reproductive"))) OR ((("4075-79-0" OR "4-Acetylaminobiphenyl")) AND ("breast"))) OR ((("4075-79-0" OR "4-Acetylaminobiphenyl")) AND ("ma…	5	Metabolic activation of N-hydroxy-4-acetylaminobiphenyl by cultured human breast epithelial cell line MCF 10A.; 1994; 8149470 Formation and persistence of arylamine DNA adducts in vivo.; 1985; 4085422 Metabolic activation of arylhydroxamic acids by N-O-acyltransferase of rat mammary gland.; 1979; 476668 Formation of electrophilic N-acetoxyarylamines in cytosoles from rat mammary gland and other t…
153-78-6	((((((("153-78-6" OR "2-Aminofluorene")) AND ("steroidogenesis")) OR ((("153-78-6" OR "2-Aminofluorene")) AND ("progesterone"))) OR ((("153-78-6" OR "2-Aminofluorene")) AND ("aromatase"))) OR ((("153-78-6" OR "2-Aminofluorene")) AND ("reproductive"))) OR ((("153-78-6" OR "2-Aminofluorene")) AND ("breast"))) OR ((("153-78-6" OR "2-Aminofluorene")) AND ("mammary"))	24	Modulation of mutagenicity in Salmonella typhimurium and antioxidant properties and antiproliferative effects of fractions from Cassia fistula L. on human cervical HeLa and breast MCF-7 cancer cells.; 2020; 33000335 <i>In-vitro</i> antioxidant, antimutagenic and cancer cell growth inhibition activities of <i>Rhododendron arboreum</i> leaves and flowers.; 2020; 32565697 4-Aminobiphenyl downregulat…
3096-50-2	((((((("3096-50-2" OR "N-(9-Oxo-2-fluorenyl)acetamide") AND ("steroidogenesis")) OR ((("3096-50-2" OR "N-(9-Oxo-2-fluorenyl)acetamide") AND ("progesterone"))) OR ((("3096-50-2" OR "N-(9-Oxo-2-fluorenyl)acetamide") AND ("aromatase"))) OR ((("3096-50-2" OR "N-(9-Oxo-2-fluorenyl)acetamide") AND ("reproductive"))) OR ((("3096-50-2" OR "N-(9-Oxo-2-fluorenyl)acetamide") AND ("breast"))) OR ((("3096-50-…	155	Downregulation of Dihydrotestosterone and Estradiol Levels by HEXIM1.; 2022; 34864989 Beyond the Usual Suspects: Physiological Roles of the Arabidopsis Amidase Signature (AS) Superfamily Members in Plant Growth Processes and Stress Responses.; 2021; 34439873 Amino alcohol acrylonitriles as broad spectrum and tumour selective cytotoxic agents.; 2021; 34263170 Synthesis, antimicrobial, anti-prolife…
149-17-7	((((((("149-17-7" OR "Isonicotinic acid vanillylidenehydrazide")) AND ("steroidogenesis")) OR ((("149-17-7" OR "Isonicotinic acid vanillylidenehydrazide")) AND ("progesterone"))) OR ((("149-17-7" OR "Isonicotinic acid vanillylidenehydrazide")) AND ("aromatase"))) OR ((("149-17-7" OR "Isonicotinic acid vanillylidenehydrazide")) AND ("reproductive"))) OR ((("149-17-7" OR "Isonicotinic acid vanillyl…	175	COVID-19 and Health Sector Development Plans in Africa: The Impact on Maternal and Child Health Outcomes in Uganda.; 2021; 34703344 TREATMENT OF MYCOBACTERIOSIS CAUSED BY <i>MYCOBACTERIUM AVIUM</i> SSP. <i>HOMINISSUIS</i> IN A GROUP OF CAPTIVE LOWLAND TAPIRS (<i>TAPIRUS TERRESTRIS</i>).; 2021; 34687510 Survival Status and Predictors of Mortality among Multidrug-Resistant Tuberculosis Patients in …
7008-42-6	((((((("7008-42-6" OR "Acronycine")) AND ("steroidogenesis")) OR ((("7008-42-6" OR "Acronycine")) AND ("progesterone"))) OR ((("7008-42-6" OR "Acronycine")) AND ("aromatase"))) OR ((("7008-42-6" OR "Acronycine")) AND ("reproductive"))) OR ((("7008-42-6" OR "Acronycine")) AND ("breast"))) OR ((("7008-42-6" OR "Acronycine")) AND ("mammary"))	4	Design, synthesis and anticancer activity of novel dihydrobenzofuro[4,5-b][1,8]naphthyridin-6-one derivatives.; 2011; 21885273 Evaluation of the cytotoxic mechanisms mediated by the broad-spectrum antitumor alkaloid acronycine and selected semisynthetic derivatives.; 1992; 1730147 Antitumor activity and murine pharmacokinetics of parenteral acronycine.; 1989; 2910453 Bioassay of acronycine for po…
88133-11-3	((((((("88133-11-3" OR "Bemitradine")) AND ("steroidogenesis")) OR ((("88133-11-3" OR "Bemitradine")) AND ("progesterone"))) OR ((("88133-11-3" OR "Bemitradine")) AND ("aromatase"))) OR ((("88133-11-3" OR "Bemitradine")) AND ("reproductive"))) OR ((("88133-11-3" OR "Bemitradine")) AND ("breast"))) OR ((("88133-11-3" OR "Bemitradine")) AND ("mammary"))	2	Genetic toxicology studies with a tumor promoter.; ----; 8486916 Promotional activities of the non-genotoxic carcinogen bemitradine (SC-33643).; 1992; 1629511
105650-23-5	((((((("105650-23-5" OR "2-Amino-1-methyl-6-phenylimidazo [4,5-b]pyridine")) AND ("steroidogenesis")) OR ((("105650-23-5" OR "2-Amino-1-methyl-6-phenylimidazo [4,5-b]pyridine")) AND ("progesterone"))) OR ((("105650-23-5" OR "2-Amino-1-methyl-6-phenylimidazo [4,5-b]pyridine")) AND ("aromatase"))) OR ((("105650-23-5" OR "2-Amino-1-methyl-6-phenylimidazo [4,5-b]pyridine")) AND ("reproductive"))) OR …	256	Different properties of mammary carcinogenesis induced by two chemical carcinogens, DMBA and PhIP, in heterozygous BALB/c <i>Trp53</i> knockout mice.; 2021; 34466150 Mutagenicity of 2-hydroxyamino-1-methyl-6-phenylimidazo[4,5-b]pyridine (N-OH-PhIP) in human TP53 knock-in (Hupki) mouse embryo fibroblasts.; 2020; 33189884 Metformin potentiates the chemotherapeutic effects of doxorubicin on 2-amino-…
62450-07-1	((((((("62450-07-1" OR "Trp-P-2")) AND ("steroidogenesis")) OR ((("62450-07-1" OR "Trp-P-2")) AND ("progesterone"))) OR ((("62450-07-1" OR "Trp-P-2")) AND ("aromatase"))) OR ((("62450-07-1" OR "Trp-P-2")) AND ("reproductive"))) OR ((("62450-07-1" OR "Trp-P-2")) AND ("breast"))) OR ((("62450-07-1" OR "Trp-P-2")) AND ("mammary"))	9	Inhibitory effect of hawthorn extract on heterocyclic aromatic amine formation in beef and chicken breast meat.; 2017; 28784521 Reducing effect of artichoke extract on heterocyclic aromatic amine formation in beef and chicken breast meat.; 2017; 28763698 Optimized HPLC method for analysis of polar and nonpolar heterocyclic amines in cooked meat products.; ----; 19610359 Occurrence of heterocyclic…
56-49-5	((((((("56-49-5" OR "3-Methylcholanthrene")) AND ("steroidogenesis")) OR ((("56-49-5" OR "3-Methylcholanthrene")) AND ("progesterone"))) OR ((("56-49-5" OR "3-Methylcholanthrene")) AND ("aromatase"))) OR ((("56-49-5" OR "3-Methylcholanthrene")) AND ("reproductive"))) OR ((("56-49-5" OR "3-Methylcholanthrene")) AND ("breast"))) OR ((("56-49-5" OR "3-Methylcholanthrene")) AND ("mammary"))	493	Activation of the aryl hydrocarbon receptor by 3-methylcholanthrene, but not by indirubin, suppresses mammosphere formation via downregulation of CDC20 expression in breast cancer cells.; 2021; 34280616 The Differential Selectivity of Aryl Hydrocarbon Receptor (AHR) Agonists towards AHR-Dependent Suppression of Mammosphere Formation and Gene Transcription in Human Breast Cancer Cells.; 2021; 3379…
72254-58-1	((((((("72254-58-1" OR "Trp-P-2 acetate") ) AND ("steroidogenesis")) OR ((("72254-58-1" OR "Trp-P-2 acetate") ) AND ("progesterone"))) OR ((("72254-58-1" OR "Trp-P-2 acetate") ) AND ("aromatase"))) OR ((("72254-58-1" OR "Trp-P-2 acetate") ) AND ("reproductive"))) OR ((("72254-58-1" OR "Trp-P-2 acetate") ) AND ("breast"))) OR ((("72254-58-1" OR "Trp-P-2 acetate") ) AND ("mammary"))	2	Optimized HPLC method for analysis of polar and nonpolar heterocyclic amines in cooked meat products.; ----; 19610359 The rat urinary bladder as a new target of heterocyclic amine carcinogenicity: tumor induction by 3-amino-1-methyl-5H-pyrido[4,3-b]indole acetate.; 1993; 8407549
53-96-3	((((((("53-96-3" OR "2-Acetylaminofluorene")) AND ("steroidogenesis")) OR ((("53-96-3" OR "2-Acetylaminofluorene")) AND ("progesterone"))) OR ((("53-96-3" OR "2-Acetylaminofluorene")) AND ("aromatase"))) OR ((("53-96-3" OR "2-Acetylaminofluorene")) AND ("reproductive"))) OR ((("53-96-3" OR "2-Acetylaminofluorene")) AND ("breast"))) OR ((("53-96-3" OR "2-Acetylaminofluorene")) AND ("mammary"))	98	Inhibitory Effect of <i>Nelumbo nucifera</i> Leaf Extract on 2-Acetylaminofluorene-induced Hepatocarcinogenesis Through Enhancing Antioxidative Potential and Alleviating Inflammation in Rats.; 2019; 31443426 A dual-labeling method to quantify unscheduled DNA synthesis in primary cells.; 2008; 18396065 Suppression of early stages of neoplastic transformation in a two-stage chemical hepatocarcinoge…
569-61-9	((((((("569-61-9" OR "C.I. Basic Red 9 monohydrochloride")) AND ("steroidogenesis")) OR ((("569-61-9" OR "C.I. Basic Red 9 monohydrochloride")) AND ("progesterone"))) OR ((("569-61-9" OR "C.I. Basic Red 9 monohydrochloride")) AND ("aromatase"))) OR ((("569-61-9" OR "C.I. Basic Red 9 monohydrochloride")) AND ("reproductive"))) OR ((("569-61-9" OR "C.I. Basic Red 9 monohydrochloride")) AND ("breast…	2	NTP Toxicology and Carcinogenesis Studies of C.I. Basic Red 9 Monohydrochloride (Pararosaniline) (CAS No. 569-61-9) In F344/N Rats and B6C3F1 Mice (Feed Studies).; 1986; 12748695 Simultaneous azo-coupling method for an estrogen sulfatase in human tissues.; 1983; 6874424
58917-67-2	((((((("58917-67-2" OR "Benzo(a)pyrene diolepoxide 1") ) AND ("steroidogenesis")) OR ((("58917-67-2" OR "Benzo(a)pyrene diolepoxide 1") ) AND ("progesterone"))) OR ((("58917-67-2" OR "Benzo(a)pyrene diolepoxide 1") ) AND ("aromatase"))) OR ((("58917-67-2" OR "Benzo(a)pyrene diolepoxide 1") ) AND ("reproductive"))) OR ((("58917-67-2" OR "Benzo(a)pyrene diolepoxide 1") ) AND ("breast"))) OR ((("589…	6	Assessment of an association between an aryl hydrocarbon receptor gene (AHR) polymorphism and risk of male infertility.; 2011; 21613234 Characterization of human breast cancer cell lines for the studies on p53 in chemical carcinogenesis.; 2011; 21457773 DNA repair capacity of lymphoblastoid cell lines from sisters discordant for breast cancer.; 2005; 15657342 Adverse reproductive outcomes from ex…
53-95-2	((((((("53-95-2" OR "N-Hydroxy-2-acetylaminofluorene")) AND ("steroidogenesis")) OR ((("53-95-2" OR "N-Hydroxy-2-acetylaminofluorene")) AND ("progesterone"))) OR ((("53-95-2" OR "N-Hydroxy-2-acetylaminofluorene")) AND ("aromatase"))) OR ((("53-95-2" OR "N-Hydroxy-2-acetylaminofluorene")) AND ("reproductive"))) OR ((("53-95-2" OR "N-Hydroxy-2-acetylaminofluorene")) AND ("breast"))) OR ((("53-95-2"…	27	ACB-PCR measurement of K-ras codon 12 mutant fractions in livers of Big Blue rats treated with N-hydroxy-2-acetylaminofluorene.; 2006; 17012303 Gene- and tissue-specificity of mutation in Big Blue rats treated with the hepatocarcinogen N-hydroxy-2-acetylaminofluorene.; 2001; 11317338 Comparison of hprt and lacI mutant frequency with DNA adduct formation in N-hydroxy-2-acetylaminofluorene-treated …
77094-11-2	((((((("77094-11-2" OR "MeIQ") ) AND ("steroidogenesis")) OR ((("77094-11-2" OR "MeIQ") ) AND ("progesterone"))) OR ((("77094-11-2" OR "MeIQ") ) AND ("aromatase"))) OR ((("77094-11-2" OR "MeIQ") ) AND ("reproductive"))) OR ((("77094-11-2" OR "MeIQ") ) AND ("breast"))) OR ((("77094-11-2" OR "MeIQ") ) AND ("mammary"))	23	Inhibitory effect of hawthorn extract on heterocyclic aromatic amine formation in beef and chicken breast meat.; 2017; 28784521 Reducing effect of artichoke extract on heterocyclic aromatic amine formation in beef and chicken breast meat.; 2017; 28763698 Effect of different types of sugars in a marinating formulation on the formation of heterocyclic amines in grilled chicken.; 2013; 24128508 Diet…
13345-61-4	((((((("13345-61-4" OR "Benz(a)anthracene-7-carboxaldehyde, 12-methyl-")) AND ("steroidogenesis")) OR ((("13345-61-4" OR "Benz(a)anthracene-7-carboxaldehyde, 12-methyl-")) AND ("progesterone"))) OR ((("13345-61-4" OR "Benz(a)anthracene-7-carboxaldehyde, 12-methyl-")) AND ("aromatase"))) OR ((("13345-61-4" OR "Benz(a)anthracene-7-carboxaldehyde, 12-methyl-")) AND ("reproductive"))) OR ((("13345-61…	0
132832-26-9	((((((("132832-26-9" OR "anti-Benzo(a)chrysene-11,12-diol-13,14-epoxide")) AND ("steroidogenesis")) OR ((("132832-26-9" OR "anti-Benzo(a)chrysene-11,12-diol-13,14-epoxide")) AND ("progesterone"))) OR ((("132832-26-9" OR "anti-Benzo(a)chrysene-11,12-diol-13,14-epoxide")) AND ("aromatase"))) OR ((("132832-26-9" OR "anti-Benzo(a)chrysene-11,12-diol-13,14-epoxide")) AND ("reproductive"))) OR ((("1328…	5	Protease inhibitor-induced stabilization of p21(waf1/cip1) and cell-cycle arrest in chemical carcinogen-exposed mammary and lung cells.; 2002; 11807952 Hydrocarbon carcinogens evade cellular defense mechanism of G1 arrest in nontransformed and malignant lung cell lines.; 2001; 11384212 DNA adduct levels associated with p53 induction and delay of MCF-7 cells in S phase after exposure to benzo[g]ch…
63019-65-8	((((((("63019-65-8" OR "N-1-Diacetamidofluorene") ) AND ("steroidogenesis")) OR ((("63019-65-8" OR "N-1-Diacetamidofluorene") ) AND ("progesterone"))) OR ((("63019-65-8" OR "N-1-Diacetamidofluorene") ) AND ("aromatase"))) OR ((("63019-65-8" OR "N-1-Diacetamidofluorene") ) AND ("reproductive"))) OR ((("63019-65-8" OR "N-1-Diacetamidofluorene") ) AND ("breast"))) OR ((("63019-65-8" OR "N-1-Diacetam…	0
26049-71-8	((((((("26049-71-8" OR "2-Hydrazino-4-(4-aminophenyl) thiazole")) AND ("steroidogenesis")) OR ((("26049-71-8" OR "2-Hydrazino-4-(4-aminophenyl) thiazole")) AND ("progesterone"))) OR ((("26049-71-8" OR "2-Hydrazino-4-(4-aminophenyl) thiazole")) AND ("aromatase"))) OR ((("26049-71-8" OR "2-Hydrazino-4-(4-aminophenyl) thiazole")) AND ("reproductive"))) OR ((("26049-71-8" OR "2-Hydrazino-4-(4-aminoph…	0
77500-04-0	((((((("77500-04-0" OR "MeIQx")) AND ("steroidogenesis")) OR ((("77500-04-0" OR "MeIQx")) AND ("progesterone"))) OR ((("77500-04-0" OR "MeIQx")) AND ("aromatase"))) OR ((("77500-04-0" OR "MeIQx")) AND ("reproductive"))) OR ((("77500-04-0" OR "MeIQx")) AND ("breast"))) OR ((("77500-04-0" OR "MeIQx")) AND ("mammary"))	54	Heterocyclic Amine Formation in Grilled Chicken Depending on Body Parts and Treatment Conditions.; 2020; 32231032 Effect of Creatine and Glucose on Formation of Heterocyclic Amines in Grilled Chicken Breasts.; 2019; 31775266 Lactoperoxidase, an Antimicrobial Milk Protein, as a Potential Activator of Carcinogenic Heterocyclic Amines in Breast Cancer.; 2017; 29061827 Inhibitory effect of hawthorn e…
62-44-2	((((((("62-44-2" OR "Phenacetin")) AND ("steroidogenesis")) OR ((("62-44-2" OR "Phenacetin")) AND ("progesterone"))) OR ((("62-44-2" OR "Phenacetin")) AND ("aromatase"))) OR ((("62-44-2" OR "Phenacetin")) AND ("reproductive"))) OR ((("62-44-2" OR "Phenacetin")) AND ("breast"))) OR ((("62-44-2" OR "Phenacetin")) AND ("mammary"))	22	Effects of Avitinib on CYP450 Enzyme Activity in vitro and in vivo in Rats.; 2021; 34456561 Inhibition and Induction by Poziotinib of Different Rat Cytochrome P450 Enzymes <i>In Vivo</i> and in an <i>In Vitro</i> Cocktail Method.; 2021; 33746741 Functional characterization of CYP1A9 and CYP1C1 from Anguillus japonica.; 2015; 26233561 FIXED DOSE COMBINATIONS WITH SELECTIVE BETA-BLOCKERS: QUANTITAT…
7496-02-8	((((((("7496-02-8" OR "6-Nitrochrysene") ) AND ("steroidogenesis")) OR ((("7496-02-8" OR "6-Nitrochrysene") ) AND ("progesterone"))) OR ((("7496-02-8" OR "6-Nitrochrysene") ) AND ("aromatase"))) OR ((("7496-02-8" OR "6-Nitrochrysene") ) AND ("reproductive"))) OR ((("7496-02-8" OR "6-Nitrochrysene") ) AND ("breast"))) OR ((("7496-02-8" OR "6-Nitrochrysene") ) AND ("mammary"))	18	Site-Specific Incorporation of <i>N</i>-(2'-Deoxyguanosine-8-yl)-6-aminochrysene Adduct in DNA and Its Replication in Human Cells.; 2020; 32551527 Adenine-DNA adduct derived from the nitroreduction of 6-nitrochrysene is more resistant to nucleotide excision repair than guanine-DNA adducts.; 2013; 24112095 Mechanisms underlying the varied mammary carcinogenicity of the environmental pollutant 6-ni…
39156-41-7	((((((("39156-41-7" OR "C.I. Oxidation Base 12A") ) AND ("steroidogenesis")) OR ((("39156-41-7" OR "C.I. Oxidation Base 12A") ) AND ("progesterone"))) OR ((("39156-41-7" OR "C.I. Oxidation Base 12A") ) AND ("aromatase"))) OR ((("39156-41-7" OR "C.I. Oxidation Base 12A") ) AND ("reproductive"))) OR ((("39156-41-7" OR "C.I. Oxidation Base 12A") ) AND ("breast"))) OR ((("39156-41-7" OR "C.I. Oxidati…	2	Procarcinogen activation by rat and human mammary extracts.; 1986; 3708754 2,4-diaminoanisole sulfate: early effect on thyroid gland morphology and late effect on glandular tissue of Fischer 344 rats.; 1980; 6930514
57-47-6	((((((("57-47-6" OR "Physostigmine") ) AND ("steroidogenesis")) OR ((("57-47-6" OR "Physostigmine") ) AND ("progesterone"))) OR ((("57-47-6" OR "Physostigmine") ) AND ("aromatase"))) OR ((("57-47-6" OR "Physostigmine") ) AND ("reproductive"))) OR ((("57-47-6" OR "Physostigmine") ) AND ("breast"))) OR ((("57-47-6" OR "Physostigmine") ) AND ("mammary"))	36	Cholinesterase activities and sensitivity to pesticides in different tissues of silver European eel, Anguilla anguilla.; 2011; 21777695 Cell proliferation and tumor formation induced by eserine, an acetylcholinesterase inhibitor, in rat mammary gland.; 2007; 17143474 Sevoflurane as a single anesthetic and physostigmine failure to enhance arousal.; 2006; 17006419 Drug therapy for obstructive sleep…
5522-43-0	((((((("5522-43-0" OR "1-Nitropyrene")) AND ("steroidogenesis")) OR ((("5522-43-0" OR "1-Nitropyrene")) AND ("progesterone"))) OR ((("5522-43-0" OR "1-Nitropyrene")) AND ("aromatase"))) OR ((("5522-43-0" OR "1-Nitropyrene")) AND ("reproductive"))) OR ((("5522-43-0" OR "1-Nitropyrene")) AND ("breast"))) OR ((("5522-43-0" OR "1-Nitropyrene")) AND ("mammary"))	33	1-Nitropyrene exposure impairs embryo implantation through disrupting endometrial receptivity genes expression and producing excessive ROS.; 2021; 34717220 Long-term 1-nitropyrene exposure induces endoplasmic reticulum stress and inhibits steroidogenesis in mice testes.; 2020; 32145574 Taurine ameliorates particulate matter-induced emphysema by switching on mitochondrial NADH dehydrogenase genes.…
33372-39-3	((((((("33372-39-3" OR "4-Bis(2-hydroxyethyl)amino-2-(5-nitro-2-thienyl)quinazoline") ) AND ("steroidogenesis")) OR ((("33372-39-3" OR "4-Bis(2-hydroxyethyl)amino-2-(5-nitro-2-thienyl)quinazoline") ) AND ("progesterone"))) OR ((("33372-39-3" OR "4-Bis(2-hydroxyethyl)amino-2-(5-nitro-2-thienyl)quinazoline") ) AND ("aromatase"))) OR ((("33372-39-3" OR "4-Bis(2-hydroxyethyl)amino-2-(5-nitro-2-thieny…	1	Comparative carcinogenicity of 5-nitrothiophenes and 5-nitrofurans in rats.; 1976; 1003512
363-17-7	((((((("363-17-7" OR "N-(2-Fluorenyl)-2,2,2-trifluoroacetamide")) AND ("steroidogenesis")) OR ((("363-17-7" OR "N-(2-Fluorenyl)-2,2,2-trifluoroacetamide")) AND ("progesterone"))) OR ((("363-17-7" OR "N-(2-Fluorenyl)-2,2,2-trifluoroacetamide")) AND ("aromatase"))) OR ((("363-17-7" OR "N-(2-Fluorenyl)-2,2,2-trifluoroacetamide")) AND ("reproductive"))) OR ((("363-17-7" OR "N-(2-Fluorenyl)-2,2,2-trif…	0
57835-92-4	((((((("57835-92-4" OR "4-Nitropyrene")) AND ("steroidogenesis")) OR ((("57835-92-4" OR "4-Nitropyrene")) AND ("progesterone"))) OR ((("57835-92-4" OR "4-Nitropyrene")) AND ("aromatase"))) OR ((("57835-92-4" OR "4-Nitropyrene")) AND ("reproductive"))) OR ((("57835-92-4" OR "4-Nitropyrene")) AND ("breast"))) OR ((("57835-92-4" OR "4-Nitropyrene")) AND ("mammary"))	6	Nitroreduction of 4-nitropyrene is primarily responsible for DNA adduct formation in the mammary gland of female CD rats.; 1999; 10027796 Comparative metabolism and DNA binding of 1-, 2-, and 4-nitropyrene in rats.; 1997; 9202734 Carcinogenicity of nitropyrenes in the newborn female rat.; 1995; 8603480 In vitro and in vivo metabolism of the carcinogen 4-nitropyrene.; ----; 7841349 Induction of ma…
51264-14-3	((((((("51264-14-3" OR "Amsacrine") ) AND ("steroidogenesis")) OR ((("51264-14-3" OR "Amsacrine") ) AND ("progesterone"))) OR ((("51264-14-3" OR "Amsacrine") ) AND ("aromatase"))) OR ((("51264-14-3" OR "Amsacrine") ) AND ("reproductive"))) OR ((("51264-14-3" OR "Amsacrine") ) AND ("breast"))) OR ((("51264-14-3" OR "Amsacrine") ) AND ("mammary"))	78	Sulfonamide derivatives as potential anti-cancer agents and their SARs elucidation.; 2021; 34530384 Synthesis, biological evaluation and virtual screening of some acridone derivatives as potential anticancer agents.; 2020; 32201193 In-silico Design, ADMET Screening, MM-GBSA Binding Free Energy of Some Novel Isoxazole Substituted 9-Anilinoacridines as HER2 Inhibitors Targeting Breast Cancer.; 2019…
76180-96-6	((((((("76180-96-6" OR "2-Amino-3-methyl-3H-imidazo[4,5-f]quinoline")) AND ("steroidogenesis")) OR ((("76180-96-6" OR "2-Amino-3-methyl-3H-imidazo[4,5-f]quinoline")) AND ("progesterone"))) OR ((("76180-96-6" OR "2-Amino-3-methyl-3H-imidazo[4,5-f]quinoline")) AND ("aromatase"))) OR ((("76180-96-6" OR "2-Amino-3-methyl-3H-imidazo[4,5-f]quinoline")) AND ("reproductive"))) OR ((("76180-96-6" OR "2-Am…	27	The influence of Lactobacillus casei DN 114 001 on the activity of faecal enzymes and genotoxicity of faecal water in the presence of heterocyclic aromatic amines.; 2014; 25280921 Formation of heterocyclic amines during cooking of duck meat.; 2012; 22838849 The protective effect of the flavonoids on food-mutagen-induced DNA damage in peripheral blood lymphocytes from colon cancer patients.; 2011;…
113-38-2	((((((("113-38-2" OR "Estradiol dipropionate")) AND ("steroidogenesis")) OR ((("113-38-2" OR "Estradiol dipropionate")) AND ("progesterone"))) OR ((("113-38-2" OR "Estradiol dipropionate")) AND ("aromatase"))) OR ((("113-38-2" OR "Estradiol dipropionate")) AND ("reproductive"))) OR ((("113-38-2" OR "Estradiol dipropionate")) AND ("breast"))) OR ((("113-38-2" OR "Estradiol dipropionate")) AND ("ma…	70	Regulation of maternal behavior, social isolation responses, and postpartum estrus by steroid hormones and vaginocervical stimulation in sheep.; 2021; 34560419 Impact on using cryopreservation of testicular or epididymal sperm upon intracytoplasmic sperm injection outcome in men with obstructive azoospermia: a systematic review and meta-analysis.; 2020; 32935172 Artificial lactation by exogenous …
42397-65-9	((((((("42397-65-9" OR "1,8-Dinitropyrene")) AND ("steroidogenesis")) OR ((("42397-65-9" OR "1,8-Dinitropyrene")) AND ("progesterone"))) OR ((("42397-65-9" OR "1,8-Dinitropyrene")) AND ("aromatase"))) OR ((("42397-65-9" OR "1,8-Dinitropyrene")) AND ("reproductive"))) OR ((("42397-65-9" OR "1,8-Dinitropyrene")) AND ("breast"))) OR ((("42397-65-9" OR "1,8-Dinitropyrene")) AND ("mammary"))	11	Metabolic activation and DNA binding of food mutagens and other environmental carcinogens in human mammary epithelial cells.; 1996; 8761441 Carcinogenicity of nitropyrenes in the newborn female rat.; 1995; 8603480 Carcinogenicity of dinitropyrenes in the weanling female CD rat.; 1991; 1649014 DNA adduct formation in target tissues of Sprague-Dawley rats, CD-1 mice and A/J mice following tumorigen…
5405-53-8	((((((("5405-53-8" OR "9H-Fluorene, 2,7-dinitro-")) AND ("steroidogenesis")) OR ((("5405-53-8" OR "9H-Fluorene, 2,7-dinitro-")) AND ("progesterone"))) OR ((("5405-53-8" OR "9H-Fluorene, 2,7-dinitro-")) AND ("aromatase"))) OR ((("5405-53-8" OR "9H-Fluorene, 2,7-dinitro-")) AND ("reproductive"))) OR ((("5405-53-8" OR "9H-Fluorene, 2,7-dinitro-")) AND ("breast"))) OR ((("5405-53-8" OR "9H-Fluorene, …	4	Tumorigenicity and genotoxicity of an environmental pollutant 2,7-dinitrofluorene after systemic administration at a low dose level to female rats.; 2008; 18183586 DNA adducts from nitroreduction of 2,7-dinitrofluorene, a mammary gland carcinogen, catalyzed by rat liver or mammary gland cytosol.; 2002; 11952340 Reductions of nitro and 9-Oxo groups of environmental nitrofluorenes by the rat mammar…
607-57-8	((((((("607-57-8" OR "2-Nitrofluorene") ) AND ("steroidogenesis")) OR ((("607-57-8" OR "2-Nitrofluorene") ) AND ("progesterone"))) OR ((("607-57-8" OR "2-Nitrofluorene") ) AND ("aromatase"))) OR ((("607-57-8" OR "2-Nitrofluorene") ) AND ("reproductive"))) OR ((("607-57-8" OR "2-Nitrofluorene") ) AND ("breast"))) OR ((("607-57-8" OR "2-Nitrofluorene") ) AND ("mammary"))	6	Antioxidant, antimutagenic, and antitumor effects of pine needles (Pinus densiflora).; 2006; 17474862 Estrogenic activity of an environmental pollutant, 2-nitrofluorene, after metabolic activation by rat liver microsomes.; 2003; 12659833 DNA adducts from nitroreduction of 2,7-dinitrofluorene, a mammary gland carcinogen, catalyzed by rat liver or mammary gland cytosol.; 2002; 11952340 Reductions o…
2393-53-5	((((((("2393-53-5" OR "17-Oxoestra-1(10),2,4-trien-3-yl benzoate") ) AND ("steroidogenesis")) OR ((("2393-53-5" OR "17-Oxoestra-1(10),2,4-trien-3-yl benzoate") ) AND ("progesterone"))) OR ((("2393-53-5" OR "17-Oxoestra-1(10),2,4-trien-3-yl benzoate") ) AND ("aromatase"))) OR ((("2393-53-5" OR "17-Oxoestra-1(10),2,4-trien-3-yl benzoate") ) AND ("reproductive"))) OR ((("2393-53-5" OR "17-Oxoestra-1…	0
75321-20-9	((((((("75321-20-9" OR "1,3-Dinitropyrene")) AND ("steroidogenesis")) OR ((("75321-20-9" OR "1,3-Dinitropyrene")) AND ("progesterone"))) OR ((("75321-20-9" OR "1,3-Dinitropyrene")) AND ("aromatase"))) OR ((("75321-20-9" OR "1,3-Dinitropyrene")) AND ("reproductive"))) OR ((("75321-20-9" OR "1,3-Dinitropyrene")) AND ("breast"))) OR ((("75321-20-9" OR "1,3-Dinitropyrene")) AND ("mammary"))	7	Induction of CYP1A1, CYP1A2, and CYP1B1 mRNAs by nitropolycyclic aromatic hydrocarbons in various human tissue-derived cells: chemical-, cytochrome P450 isoform-, and cell-specific differences.; 2002; 12107646 Metabolic activation and DNA binding of food mutagens and other environmental carcinogens in human mammary epithelial cells.; 1996; 8761441 Carcinogenicity of nitropyrenes in the newborn fe…
1746-01-6	((((((("1746-01-6" OR "2,3,7,8-Tetrachlorodibenzo-p-dioxin")) AND ("steroidogenesis")) OR ((("1746-01-6" OR "2,3,7,8-Tetrachlorodibenzo-p-dioxin")) AND ("progesterone"))) OR ((("1746-01-6" OR "2,3,7,8-Tetrachlorodibenzo-p-dioxin")) AND ("aromatase"))) OR ((("1746-01-6" OR "2,3,7,8-Tetrachlorodibenzo-p-dioxin")) AND ("reproductive"))) OR ((("1746-01-6" OR "2,3,7,8-Tetrachlorodibenzo-p-dioxin")) AN…	750	EDC-induced mechanisms of immunotoxicity: a systematic review.; 2022; 35015608 Animal Toxicology Studies on the Male Reproductive Effects of 2,3,7,8-Tetrachlorodibenzo-p-Dioxin: Data Analysis and Health Effects Evaluation.; 2021; 34803904 2, 3, 7, 8-Tetrachlorodibenzo-p-dioxin potential impacts on peripheral blood mononuclear cells of endometriosis women.; 2021; 34781065 Removal efficiencies and …
26049-70-7	((((((("26049-70-7" OR "2-Hydrazino-4-(4-nitrophenyl)thiazole") ) AND ("steroidogenesis")) OR ((("26049-70-7" OR "2-Hydrazino-4-(4-nitrophenyl)thiazole") ) AND ("progesterone"))) OR ((("26049-70-7" OR "2-Hydrazino-4-(4-nitrophenyl)thiazole") ) AND ("aromatase"))) OR ((("26049-70-7" OR "2-Hydrazino-4-(4-nitrophenyl)thiazole") ) AND ("reproductive"))) OR ((("26049-70-7" OR "2-Hydrazino-4-(4-nitroph…	0
303-47-9	((((((("303-47-9" OR "Ochratoxin A") ) AND ("steroidogenesis")) OR ((("303-47-9" OR "Ochratoxin A") ) AND ("progesterone"))) OR ((("303-47-9" OR "Ochratoxin A") ) AND ("aromatase"))) OR ((("303-47-9" OR "Ochratoxin A") ) AND ("reproductive"))) OR ((("303-47-9" OR "Ochratoxin A") ) AND ("breast"))) OR ((("303-47-9" OR "Ochratoxin A") ) AND ("mammary"))	105	Corrigendum to "Ochratoxin A exposure decreased sperm motility via the AMPK and PTEN signaling pathways" [Toxicology and Applied Pharmacology 271 (2018) 49-57].; 2021; 34896195 Effect of a Mycotoxin Binder (MMDA) on the Growth Performance, Blood and Carcass Characteristics of Broilers Fed Ochratoxin A and T-2 Mycotoxin Contaminated Diets.; 2021; 34827937 Mycotoxin-mixture assessment in mother-inf…
129-73-7	((((((("129-73-7" OR "Leucomalachite green")) AND ("steroidogenesis")) OR ((("129-73-7" OR "Leucomalachite green")) AND ("progesterone"))) OR ((("129-73-7" OR "Leucomalachite green")) AND ("aromatase"))) OR ((("129-73-7" OR "Leucomalachite green")) AND ("reproductive"))) OR ((("129-73-7" OR "Leucomalachite green")) AND ("breast"))) OR ((("129-73-7" OR "Leucomalachite green")) AND ("mammary"))	3	Carcinogenicity of malachite green chloride and leucomalachite green in B6C3F1 mice and F344 rats.; 2006; 16554117 Toxicology and carcinogenesis studies of malachite green chloride and leucomalachite green. (CAS NOS. 569-64-2 and 129-73-7) in F344/N rats and B6C3F1 mice (feed studies).; 2005; 15891780 Genotoxicity of malachite green and leucomalachite green in female Big Blue B6C3F1 mice.; 2004; …
979-32-8	((((((("979-32-8" OR "Estradiol valerate")) AND ("steroidogenesis")) OR ((("979-32-8" OR "Estradiol valerate")) AND ("progesterone"))) OR ((("979-32-8" OR "Estradiol valerate")) AND ("aromatase"))) OR ((("979-32-8" OR "Estradiol valerate")) AND ("reproductive"))) OR ((("979-32-8" OR "Estradiol valerate")) AND ("breast"))) OR ((("979-32-8" OR "Estradiol valerate")) AND ("mammary"))	39962	Genistein Blunted Detrimental Effects of Polycystic Ovary Syndrome on the Ovarian Tissue of Rats by Improving Follicular Development and Gonadotropin Secretion.; 2022; 34995042 Modulatory effects of R10 fraction of garlic (Allium sativum L.) on hormonal levels, T cell polarization, and fertility-related genes in mice model of polycystic ovarian syndrome.; 2022; 34991678 Oral administration of tar…
297-76-7	((((((("297-76-7" OR "Ethynodiol diacetate")) AND ("steroidogenesis")) OR ((("297-76-7" OR "Ethynodiol diacetate")) AND ("progesterone"))) OR ((("297-76-7" OR "Ethynodiol diacetate")) AND ("aromatase"))) OR ((("297-76-7" OR "Ethynodiol diacetate")) AND ("reproductive"))) OR ((("297-76-7" OR "Ethynodiol diacetate")) AND ("breast"))) OR ((("297-76-7" OR "Ethynodiol diacetate")) AND ("mammary"))	184	Oral contraceptive use by formulation and breast cancer risk by subtype in the Nurses' Health Study II: a prospective cohort study.; 2021; 34921803 The Effect of Oral Contraceptive Hormones on Anterior Cruciate Ligament Strength.; 2019; 31765227 Recent oral contraceptive use by formulation and breast cancer risk among women 20 to 49 years of age.; 2014; 25085875 Levonorgestrel used for emergency …
59-35-8	((((((("59-35-8" OR "4,6-Dimethyl-2-(5-nitro-2-furyl) pyrimidine") ) AND ("steroidogenesis")) OR ((("59-35-8" OR "4,6-Dimethyl-2-(5-nitro-2-furyl) pyrimidine") ) AND ("progesterone"))) OR ((("59-35-8" OR "4,6-Dimethyl-2-(5-nitro-2-furyl) pyrimidine") ) AND ("aromatase"))) OR ((("59-35-8" OR "4,6-Dimethyl-2-(5-nitro-2-furyl) pyrimidine") ) AND ("reproductive"))) OR ((("59-35-8" OR "4,6-Dimethyl-2-…	1	Comparative carcinogenicity of 5-nitrothiophenes and 5-nitrofurans in rats.; 1976; 1003512
77-46-3	((((((("77-46-3" OR "4,4'-Sulfonylbisacetanilide")) AND ("steroidogenesis")) OR ((("77-46-3" OR "4,4'-Sulfonylbisacetanilide")) AND ("progesterone"))) OR ((("77-46-3" OR "4,4'-Sulfonylbisacetanilide")) AND ("aromatase"))) OR ((("77-46-3" OR "4,4'-Sulfonylbisacetanilide")) AND ("reproductive"))) OR ((("77-46-3" OR "4,4'-Sulfonylbisacetanilide")) AND ("breast"))) OR ((("77-46-3" OR "4,4'-Sulfonylbi…	0
75198-31-1	((((((("75198-31-1" OR "3-(5-Nitro-2-furyl)-imidazo(1,2-alpha) pyridine")) AND ("steroidogenesis")) OR ((("75198-31-1" OR "3-(5-Nitro-2-furyl)-imidazo(1,2-alpha) pyridine")) AND ("progesterone"))) OR ((("75198-31-1" OR "3-(5-Nitro-2-furyl)-imidazo(1,2-alpha) pyridine")) AND ("aromatase"))) OR ((("75198-31-1" OR "3-(5-Nitro-2-furyl)-imidazo(1,2-alpha) pyridine")) AND ("reproductive"))) OR ((("7519…	1	Carcinogenicity study of 3-(5-nitro-2-furyl)-imidazo(1,2-alpha) pyridine in mice and rats.; 1980; 6893773
26049-69-4	((((((("26049-69-4" OR "2-(2,2-Dimethylhydrazino)-4-(5-nitro-2-furyl)thiazole")) AND ("steroidogenesis")) OR ((("26049-69-4" OR "2-(2,2-Dimethylhydrazino)-4-(5-nitro-2-furyl)thiazole")) AND ("progesterone"))) OR ((("26049-69-4" OR "2-(2,2-Dimethylhydrazino)-4-(5-nitro-2-furyl)thiazole")) AND ("aromatase"))) OR ((("26049-69-4" OR "2-(2,2-Dimethylhydrazino)-4-(5-nitro-2-furyl)thiazole")) AND ("repr…	0
602-87-9	((((((("602-87-9" OR "5-Nitroacenaphthene")) AND ("steroidogenesis")) OR ((("602-87-9" OR "5-Nitroacenaphthene")) AND ("progesterone"))) OR ((("602-87-9" OR "5-Nitroacenaphthene")) AND ("aromatase"))) OR ((("602-87-9" OR "5-Nitroacenaphthene")) AND ("reproductive"))) OR ((("602-87-9" OR "5-Nitroacenaphthene")) AND ("breast"))) OR ((("602-87-9" OR "5-Nitroacenaphthene")) AND ("mammary"))	1	Bioassay of 5-nitroacenaphthene for possible carcinogenicity (CAS No. 602-87-9).; 1978; 12799673
305-03-3	((((((("305-03-3" OR "Chlorambucil")) AND ("steroidogenesis")) OR ((("305-03-3" OR "Chlorambucil")) AND ("progesterone"))) OR ((("305-03-3" OR "Chlorambucil")) AND ("aromatase"))) OR ((("305-03-3" OR "Chlorambucil")) AND ("reproductive"))) OR ((("305-03-3" OR "Chlorambucil")) AND ("breast"))) OR ((("305-03-3" OR "Chlorambucil")) AND ("mammary"))	253	Targeting of GLUT5 for Transporter-Mediated Drug-Delivery Is Contingent upon Substrate Hydrophilicity.; 2021; 34064801 Synthesis and biological evaluation of a novel anticancer agent CBISC that induces DNA damage response and diminishes levels of mutant-p53.; 2021; 34051576 Assessment of Phenylboronic Acid Nitrogen Mustards as Potent and Selective Drug Candidates for Triple-Negative Breast Cancer…
531-82-8	((((((("531-82-8" OR "N-[4-(5-Nitro-2-furyl)-2-thiazolyl]acetamide") ) AND ("steroidogenesis")) OR ((("531-82-8" OR "N-[4-(5-Nitro-2-furyl)-2-thiazolyl]acetamide") ) AND ("progesterone"))) OR ((("531-82-8" OR "N-[4-(5-Nitro-2-furyl)-2-thiazolyl]acetamide") ) AND ("aromatase"))) OR ((("531-82-8" OR "N-[4-(5-Nitro-2-furyl)-2-thiazolyl]acetamide") ) AND ("reproductive"))) OR ((("531-82-8" OR "N-[4-(…	3	Carcinogenicity of 5-nitrofurans and related compounds with amino-heterocyclic substituents.; 1975; 165300 Comparative urinary and gallbladder carcinogenicity of N-(4-(5-nitro-2-furyl)-2-thiazolyl)formamide and N-(4-(5-nitro-2-furyl)-2-thiazolyl)acetamide in the dog.; 1970; 4331642 Carcinogenicity of N-[4-(5-nitro-2-furyl)-2-thiazolyl] acetamide in female rats.; 1970; 4323354
366-70-1	((((((("366-70-1" OR "Procarbazine hydrochloride")) AND ("steroidogenesis")) OR ((("366-70-1" OR "Procarbazine hydrochloride")) AND ("progesterone"))) OR ((("366-70-1" OR "Procarbazine hydrochloride")) AND ("aromatase"))) OR ((("366-70-1" OR "Procarbazine hydrochloride")) AND ("reproductive"))) OR ((("366-70-1" OR "Procarbazine hydrochloride")) AND ("breast"))) OR ((("366-70-1" OR "Procarbazine h…	104	Evaluation of ovarian reserve before and after chemotherapy.; 2020; 33307239 ABVD and BEACOPP regimens' effects on fertility in young males with Hodgkin lymphoma.; 2020; 32944834 Protontherapy versus best photon for mediastinal Hodgkin lymphoma: Dosimetry comparison and treatment using ILROG guidelines.; 2019; 31257097 Model-based optimization of G-CSF treatment during cytotoxic chemotherapy.; 20…
302-22-7	((((((("302-22-7" OR "Chlormadinone acetate") ) AND ("steroidogenesis")) OR ((("302-22-7" OR "Chlormadinone acetate") ) AND ("progesterone"))) OR ((("302-22-7" OR "Chlormadinone acetate") ) AND ("aromatase"))) OR ((("302-22-7" OR "Chlormadinone acetate") ) AND ("reproductive"))) OR ((("302-22-7" OR "Chlormadinone acetate") ) AND ("breast"))) OR ((("302-22-7" OR "Chlormadinone acetate") ) AND ("ma…	494	Estrogen and Progesterone Therapy and Meningiomas.; 2022; 34935947 Prospective study of fertility-sparing treatment with chlormadinone acetate for endometrial carcinoma and atypical hyperplasia in young women.; 2021; 34558063 IVF impact on the risk of recurrence of endometrial adenocarcinoma after fertility-sparing management.; 2021; 34315696 Meningiomas in patients with long-term exposition to p…
58-22-0	((((((("58-22-0" OR "Testosterone")) AND ("steroidogenesis")) OR ((("58-22-0" OR "Testosterone")) AND ("progesterone"))) OR ((("58-22-0" OR "Testosterone")) AND ("aromatase"))) OR ((("58-22-0" OR "Testosterone")) AND ("reproductive"))) OR ((("58-22-0" OR "Testosterone")) AND ("breast"))) OR ((("58-22-0" OR "Testosterone")) AND ("mammary"))	30882	Assessment of automated off-line solid-phase extraction LC-MS/MS to monitor EPA priority endocrine disruptors in tap water, surface water, and wastewater.; 2022; 35042051 Changes in hormones after apneic hypoxia/hypercapnia - an investigation in voluntary apnea divers.; 2022; 35041989 Testosterone supplementation and bone parameters: a systematic review and meta-analysis study.; 2022; 35041193 As…
148-82-3	((((((("148-82-3" OR "Melphalan")) AND ("steroidogenesis")) OR ((("148-82-3" OR "Melphalan")) AND ("progesterone"))) OR ((("148-82-3" OR "Melphalan")) AND ("aromatase"))) OR ((("148-82-3" OR "Melphalan")) AND ("reproductive"))) OR ((("148-82-3" OR "Melphalan")) AND ("breast"))) OR ((("148-82-3" OR "Melphalan")) AND ("mammary"))	654	[The effect of lipid derivative of anti-tumor drug sarcolysin embedded in phospholipid nanoparticles in the experiments in vivo].; 2021; 34964443 Assessment of Phenylboronic Acid Nitrogen Mustards as Potent and Selective Drug Candidates for Triple-Negative Breast Cancer.; 2021; 33860194 Treatment-related fertility impairment in long-term female childhood, adolescent and young adult cancer survivo…
531-76-0	((((((("531-76-0" OR "Merphalan")) AND ("steroidogenesis")) OR ((("531-76-0" OR "Merphalan")) AND ("progesterone"))) OR ((("531-76-0" OR "Merphalan")) AND ("aromatase"))) OR ((("531-76-0" OR "Merphalan")) AND ("reproductive"))) OR ((("531-76-0" OR "Merphalan")) AND ("breast"))) OR ((("531-76-0" OR "Merphalan")) AND ("mammary"))	2	Antitumour activity of cytotoxic liposomes equipped with selectin ligand SiaLe(X), in a mouse mammary adenocarcinoma model.; 2000; 10785601 Melphalan, medphalan & merphalan.; 1975; 791831
3570-75-0	((((((("3570-75-0" OR "Formic acid 2-[4-(5-nitro-2-furyl)-2-thiazolyl]hydrazide")) AND ("steroidogenesis")) OR ((("3570-75-0" OR "Formic acid 2-[4-(5-nitro-2-furyl)-2-thiazolyl]hydrazide")) AND ("progesterone"))) OR ((("3570-75-0" OR "Formic acid 2-[4-(5-nitro-2-furyl)-2-thiazolyl]hydrazide")) AND ("aromatase"))) OR ((("3570-75-0" OR "Formic acid 2-[4-(5-nitro-2-furyl)-2-thiazolyl]hydrazide")) AN…	5	Chemical induction of ovarian tumors in rats.; 1985; 3921436 Distribution of radioactivity and metabolism of formic acid 2-(4-(5-nitro-2-furyl)-2-14C-2-thiazolyl)hydrazide following oral administration to rats and mice.; 1973; 4748435 Comparative carcinogenicity of formic acid 2-[4-(5-nitro-2-furyl)-2-thiazolyl]hydrazide and related chemicals in the rat.; 1971; 5559244 Transplantable rat mammary …
720-69-4	((((((("720-69-4" OR "4,6-Diamino-2-(5-nitro-2-furyl)-s-triazine") ) AND ("steroidogenesis")) OR ((("720-69-4" OR "4,6-Diamino-2-(5-nitro-2-furyl)-s-triazine") ) AND ("progesterone"))) OR ((("720-69-4" OR "4,6-Diamino-2-(5-nitro-2-furyl)-s-triazine") ) AND ("aromatase"))) OR ((("720-69-4" OR "4,6-Diamino-2-(5-nitro-2-furyl)-s-triazine") ) AND ("reproductive"))) OR ((("720-69-4" OR "4,6-Diamino-2-…	0
26049-68-3	((((((("26049-68-3" OR "2-Hydrazino-4-(5-nitro-2-furyl)thiazole")) AND ("steroidogenesis")) OR ((("26049-68-3" OR "2-Hydrazino-4-(5-nitro-2-furyl)thiazole")) AND ("progesterone"))) OR ((("26049-68-3" OR "2-Hydrazino-4-(5-nitro-2-furyl)thiazole")) AND ("aromatase"))) OR ((("26049-68-3" OR "2-Hydrazino-4-(5-nitro-2-furyl)thiazole")) AND ("reproductive"))) OR ((("26049-68-3" OR "2-Hydrazino-4-(5-nit…	0
24554-26-5	((((((("24554-26-5" OR "N-(4-(5-Nitro-2-furyl)-2-thiazolyl)formamide")) AND ("steroidogenesis")) OR ((("24554-26-5" OR "N-(4-(5-Nitro-2-furyl)-2-thiazolyl)formamide")) AND ("progesterone"))) OR ((("24554-26-5" OR "N-(4-(5-Nitro-2-furyl)-2-thiazolyl)formamide")) AND ("aromatase"))) OR ((("24554-26-5" OR "N-(4-(5-Nitro-2-furyl)-2-thiazolyl)formamide")) AND ("reproductive"))) OR ((("24554-26-5" OR "…	7	Effect of indomethacin on N-[4-(5-nitro-2-furyl)-2-thiazolyl]formamide-induced urinary tract carcinogenesis.; 1995; 7614682 Prohibitin gene is overexpressed but not mutated in rat bladder carcinomas and cell lines.; 1994; 8062216 Characterization of an N-methyl-N-nitrosourea-induced autochthonous rat bladder cancer model.; 1990; 2208131 Tumor production in germ-free rats fed 5-nitrofurans.; 1984;…
