# Supplementary material for: Cheminformatics analysis of chemicals that increase estrogen and progesterone synthesis for a breast cancer hazard assessment
Source: Sci Rep. 2022 Nov 30;12:20647. doi: 10.1038/s41598-022-24889-w (PMC9712655; doi:10.1038/s41598-022-24889-w)
Supplement: Supplementary file 4 — Supplementary Information 4. [file 41598_2022_24889_MOESM4_ESM.xlsx]

## Sheet: QSAR-E2up prediction
CASRN	Chemical name	nb Toxprint (***)	nb Toxprint (**)	nb Toxprint (*)	Pred RF	Nb toxprint signif	Pred RF balanced	Avg. RF	AD distance to first neighbord	Confidence hight (perf > 0.5, AD > 0.75, nb signif >= 3) low ( AD < 0.75 and nb signif < 3) Medium (AD < 0.75 or signif < 3 )	Comments	ER	PubMed search chemical	Article evidence steroidogenesis	Comments
531-85-1	Benzidine dihydrochloride	5	1	0	0.599165	6	0.957486	0.78	1	in training set		-
91-94-1	3,3'-dichlorobenzidine	6	1	0	0.521805	7	0.91713	0.72	1	in training set		-
101-14-4	4,4'-methylenebis(2-chloroaniline)	4	1	3	0.412921	8	0.881612	0.65	0.909091	high	IARC Group 1 carcinogens	-	("101-14-4" OR "4,4'-Methylenebis(2-chloroaniline)")
92-67-1	4-biphenylamine	4	1	0	0.350991	5	0.861712	0.61	0.866667	high	causes DNA damage	-	("92-67-1" OR "4-Biphenylamine")		metabolism sulfation
5834-17-3	2-methoxy-3-aminodibenzofuran	4	1	0	0.320073	5	0.855005	0.59	0.694444	medium	Only one article 1967 (PMID: 6079861)	-	("5834-17-3" OR "2-Methoxy-3-aminodibenzofuran")
63019-65-8	n-1-diacetamidofluorene	2	0	0	0.14001	2	0.824482	0.48	0.642857	low		-	("63019-65-8" OR "N-1-Diacetamidofluorene")
88133-11-3	bemitradine	3	1	0	0.227581	4	0.822566	0.53	0.622951	medium		-	("88133-11-3" OR "Bemitradine")		We concluded that bemitradine (which has been dropped from development) is a non-genotoxic carcinogen which appears to act by a hormonally modulated promotional activity in inducing tumors in the liver and mammary glands. Tumors seen in the thyroid were probably secondary to the effects of bemitradine on metabolism.
71609-22-8	n-hydroxy-n,n'-diacetylbenzidine	2	0	0	0.149479	2	0.821142	0.49	0.611111	low	Mutagenecity	-	("71609-22-8" OR "N-Hydroxy-N,N'-diacetylbenzidine")
13394-86-0	3,2'-dimethyl-4-aminobiphenyl	4	1	3	0.364496	8	0.816453	0.59	0.894737	high		-	("13394-86-0" OR "2',3-Dimethyl[biphenyl]-4-amine")
149-17-7	isonicotinic acid vanillylidenehydrazide	4	0	1	0.212542	5	0.813413	0.51	0.688889	medium		-	("149-17-7" OR "Isonicotinic acid vanillylidenehydrazide")
2113-61-3	p-Aminobiphenyl hydrochloride	4	1	0	0.351478	5	0.80854	0.58	0.866667	high		-	("2113-61-3" OR "4-Biphenylamine hydrochloride")		metabolism sulfation => by serving as substrates for the cytosolic sulfotransferases (SULTs),
14962-28-8	2',4',6'-Trichloro-4-Biphenylol (OH-PCB-30)	5	0	0	0.266581	5	0.804731	0.54	1	in training set		-
4075-79-0	4-acetylaminobiphenyl	2	0	0	0.21398	2	0.804333	0.51	0.666667	low		-	("4075-79-0" OR "4-Acetylaminobiphenyl")		Sulfation of aromatic hydroxamic acids and hydroxylamines by multiple forms of human liver sulfotransferases.
62450-07-1	Trp-P-2	3	1	0	0.253558	4	0.776339	0.51	0.666667	medium		-	("62450-07-1" OR "Trp-P-2")
613-35-4	N,N-DIACETYLBENZIDINE	3	0	0	0.162771	3	0.770642	0.47	0.62963	medium		-	("613-35-4" OR "N,N'-Diacetylbenzidine")
3096-50-2	n-(9-oxo-2-fluorenyl)acetamide	2	0	0	0.169751	2	0.766143	0.47	0.777778	medium		-	("3096-50-2" OR "N-(9-Oxo-2-fluorenyl)acetamide")
105650-23-5	PhIP	3	1	0	0.300214	4	0.756005	0.53	0.603774	medium		-	("105650-23-5" OR "2-Amino-1-methyl-6-phenylimidazo [4,5-b]pyridine")
834-24-2	4-aminostilbene	3	1	1	0.275137	5	0.755909	0.52	0.846154	high		-	("834-24-2" OR "4-aminostilbene")
16170-75-5	2-Butenoic acid, 3-bromo-4-(4-methoxyphenyl)-4-oxo-, sodium salt	2	0	2	0.374019	4	0.754502	0.56	1	in training set		-
72254-58-1	Trp-P-2 acetate	3	1	0	0.254751	4	0.7515	0.5	0.666667	medium		-	("72254-58-1" OR "Trp-P-2 acetate")
62-44-2	phenacetin	2	0	0	0.131433	2	0.748724	0.44	0.724138	low		-	("62-44-2" OR "Phenacetin")
53-96-3	2-acetylaminofluorene	2	0	0	0.194769	2	0.745505	0.47	0.62963	low		-	("53-96-3" OR "2-Acetylaminofluorene")
77094-11-2	2-Amino-3,4-dimethylimidazo(4,5-F)quinoline (MeIQ)	3	1	3	0.248689	7	0.735764	0.49	0.638889	medium		-	("77094-11-2" OR "MeIQ")
7008-42-6	acronycine	3	0	0	0.212239	3	0.731917	0.47	0.644444	medium		-	("7008-42-6" OR "Acronycine")
53-95-2	N-HYDROXY-2-ACETYLAMINOFLUORENE	2	0	0	0.185459	2	0.718243	0.45	0.571429	low		-	("53-95-2" OR "N-Hydroxy-2-acetylaminofluorene")
50-32-8	benzo(a)pyrene	1	1	0	0.271602	2	0.706454	0.49	1	in training set		-
67651-34-7	2,3,4,5-Tetrachloro-4'-biphenylol	5	0	0	0.221911	5	0.699445	0.46	1	in training set		-
613-13-8	2-aminoanthracene	3	2	0	0.330337	5	0.696378	0.51	1	in training set		-
153-78-6	2-aminofluorene	4	1	0	0.330931	5	0.695798	0.51	0.823529	high		-	("153-78-6" OR "2-Aminofluorene")
57-47-6	Physostigmine/eserine	2	0	0	0.122877	2	0.694477	0.41	0.641791	low		-	("57-47-6" OR "Physostigmine")
569-61-9	c.i. basic red 9 monohydrochloride	3	1	1	0.343376	5	0.684899	0.51	0.736842	medium		-	("569-61-9" OR "C.I. Basic Red 9 monohydrochloride")
77500-04-0	MeIQx	3	1	0	0.258217	4	0.683776	0.47	0.638889	medium		-	("77500-04-0" OR "MeIQx")
26049-71-8	2-hydrazino-4-(4-aminophenyl) thiazole	3	1	0	0.256573	4	0.672943	0.46	0.666667	medium		-	("26049-71-8" OR "2-Hydrazino-4-(4-aminophenyl) thiazole")
56-49-5	3-methylcholanthrene	1	1	3	0.238029	5	0.663954	0.45	0.714286	medium		-	("56-49-5" OR "3-Methylcholanthrene")
75321-20-9	1,3-dinitropyrene	1	0	0	0.194722	1	0.652339	0.42	0.875	medium		-	("75321-20-9" OR "1,3-Dinitropyrene") AND ((mammary) OR (breast) OR (reproductive) OR (estradiol))
33372-39-3	4-BIS(2-HYDROXYETHYL)AMINO-2-(5-NITRO-2-THIENYL)QUIZOLINE	2	0	1	0.11891	3	0.642566	0.38	0.611765	medium		-	("33372-39-3" OR "4-Bis(2-hydroxyethyl)amino-2-(5-nitro-2-thienyl)quinazoline")
39156-41-7	2,4-diaminoanisole sulfate	4	1	0	0.211566	5	0.639402	0.43	0.846154	high		-	("39156-41-7" OR "C.I. Oxidation Base 12A")
191-30-0	dibenzo[def,p]chrysene	1	1	0	0.246724	2	0.633954	0.44	1	in training set		-
303-47-9	ochratoxin A	4	0	4	0.137677	8	0.633237	0.39	0.672414	medium		-	("303-47-9" OR "Ochratoxin A")
42397-65-9	1,8-dinitropyrene	1	0	0	0.185558	1	0.633172	0.41	0.870968	medium		-	("42397-65-9" OR "1,8-Dinitropyrene")
132832-26-9	anti-benzo[a]chrysene-11,12-diol-13,14-epoxide	4	0	0	0.201913	4	0.631483	0.42	0.769231	high		-	("132832-26-9" OR "anti-Benzo(a)chrysene-11,12-diol-13,14-epoxide")
58917-67-2	anti-(+/-)-trans-7,8,9,10-tetrahydrobenzo[a]pyrene-7,8-diol-9,10-epoxide	1	0	1	0.223835	2	0.629738	0.43	0.71875	medium		-	("58917-67-2" OR "Benzo(a)pyrene diolepoxide 1")
13345-61-4	12-Methylbenz(a)anthracene-7-carboxaldehyde	1	1	3	0.206867	5	0.625874	0.42	0.909091	medium		-	("13345-61-4" OR "Benz(a)anthracene-7-carboxaldehyde, 12-methyl-")
53-70-3	dibenz(a,h)anthracene	1	1	0	0.248596	2	0.623954	0.44	1	in training set		-
76180-96-6	2-Amino-3-methylimidazo(4,5-f)quinoline (IQ)	3	1	0	0.198449	4	0.621092	0.41	0.611111	medium		-	("76180-96-6" OR "2-Amino-3-methyl-3H-imidazo[4,5-f]quinoline")
189-55-9	dibenzo(a,i)pyrene	1	1	0	0.245155	2	0.613954	0.43	1	in training set		-
189-64-0	Dibenzo[a,h]pyrene	1	1	0	0.244271	2	0.613954	0.43	1	in training set		-
607-57-8	2-nitrofluorene	2	0	0	0.199333	2	0.610291	0.4	0.806452	medium		-	("607-57-8" OR "2-Nitrofluorene")
5405-53-8	2,7-Dinitrofluorene	2	0	0	0.162506	2	0.593982	0.38	0.818182	medium		-	("5405-53-8" OR "9H-Fluorene, 2,7-dinitro-")
366-70-1	procarbazine hydrochloride	1	0	3	0.0987429	4	0.592175	0.35	0.536585	medium		-	("366-70-1" OR "Procarbazine hydrochloride")
5522-43-0	1-nitropyrene	1	0	0	0.215496	1	0.575093	0.4	0.862069	medium		-	("5522-43-0" OR "1-Nitropyrene")
26049-70-7	2-hydrazino-4-(4-nitrophenyl)thiazole	1	0	0	0.135622	1	0.563344	0.35	0.622951	low		-	("26049-70-7" OR "2-Hydrazino-4-(4-nitrophenyl)thiazole")
1746-01-6	2,3,7,8-Tetrachlorodibenzo-P-dioxin	3	0	2	0.181733	5	0.56231	0.37	0.677419	medium		-	("1746-01-6" OR "2,3,7,8-Tetrachlorodibenzo-p-dioxin")
113-38-2	Estradiol dipropionate	2	0	0	0.0954152	2	0.558732	0.33	0.809524	medium		-	("113-38-2" OR "Estradiol dipropionate")
363-17-7	n-(2-fluorenyl)-2,2,2-trifluoroacetamide	2	0	0	0.177362	2	0.556794	0.37	0.655172	low		-	("363-17-7" OR "N-(2-Fluorenyl)-2,2,2-trifluoroacetamide")
57835-92-4	4-nitropyrene	1	0	0	0.211938	1	0.555093	0.38	0.862069	medium		-	("57835-92-4" OR "4-Nitropyrene")
26049-69-4	2-(2,2-DIMETHYLHYDRAZINO)-4-(5-NITRO-2-FURYL)THIAZOLE	0	0	0	0.178169	0	0.551601	0.36	0.634921	low		-	("26049-69-4" OR "2-(2,2-Dimethylhydrazino)-4-(5-nitro-2-furyl)thiazole")
77-46-3	4,4'-sulfonylbisacetanilide	1	0	0	0.111456	1	0.550655	0.33	0.780488	medium		-	("77-46-3" OR "4,4'-Sulfonylbisacetanilide")
51264-14-3	amsacrine	5	0	0	0.146853	5	0.550611	0.35	0.705128	medium		-	("51264-14-3" OR "Amsacrine")
305-03-3	chlorambucil	3	1	3	0.0697362	7	0.548714	0.31	0.6	medium		-	("305-03-3" OR "Chlorambucil")
7496-02-8	6-nitrochrysene	1	0	0	0.223052	1	0.545339	0.38	0.862069	medium		-	("7496-02-8" OR "6-Nitrochrysene")
2393-53-5	estrone benzoate	1	0	1	0.115437	2	0.522023	0.32	0.8	medium		-	("2393-53-5" OR "17-Oxoestra-1(10),2,4-trien-3-yl benzoate")
531-82-8	n-[4-(5-nitro-2-furyl)-2-thiazolyl]acetamide	0	0	0	0.140821	0	0.507595	0.32	0.694915	low		-	("531-82-8" OR "N-[4-(5-Nitro-2-furyl)-2-thiazolyl]acetamide")
75198-31-1	3-(5-nitro-2-furyl)-imidazo(1,2-a) pyridine	0	0	0	0.134544	0	0.507172	0.32	0.666667	low		-	("75198-31-1" OR "3-(5-Nitro-2-furyl)-imidazo(1,2-alpha) pyridine")
148-82-3	melphalan	2	1	3	0.0615075		0.494311	0.28	0.644444	none		-
531-76-0	merphalan	2	1	3	0.0609242		0.494311	0.28	0.644444	none		-
720-69-4	4,6-diamino-2-(5-nitro-2-furyl)-s-triazine	2	1	0	0.179013		0.489844	0.33	0.65	none		-
979-32-8	Estradiol valerate	4	1	0	0.112498		0.483348	0.3	0.833333	none		-
595-33-5	megestrol acetate	0	0	0	0.0584506		0.473085	0.27	0.948718	none		-
66-75-1	uracil mustard	0	0	0	0.0694538		0.469929	0.27	0.671642	none		-
59-35-8	4,6-DIMETHYL-2-(5-NITRO-2-FURYL)PYRIMIDINE	0	0	0	0.164846		0.467643	0.32	0.606557	none		-
57117-31-4	2,3,4,7,8-Pentachlorodibenzofuran (PeCDF)	2	0	0	0.107675		0.464524	0.29	0.684211	none		-
297-76-7	ethynodiol diacetate	0	0	0	0.106158		0.459995	0.28	0.9	none		-
602-87-9	5-nitroacenaphthene	1	0	0	0.119738		0.459077	0.29	0.78125	none		-
129-73-7	leucomalachite green	2	0	2	0.0779321		0.456969	0.27	0.952381	none		-
302-22-7	chlormadinone acetate	0	0	0	0.0457213		0.455447	0.25	0.953488	none		-
712-68-5	2-amino-5-(5-nitro-2-furyl)-1,3,4-thiadiazole	2	1	0	0.114183		0.454082	0.28	0.694915	none		-
42011-48-3	2,2,2-TRIFLUORO-N-[4-(5-NITRO-2-FURYL)-2-THIAZOLYL]ACETAMIDE	0	0	0	0.140629		0.446357	0.29	0.661765	none		-
26049-68-3	2-HYDRAZINO-4-(5-NITRO-2-FURYL)THIAZOLE	0	0	0	0.146267		0.444238	0.3	0.711864	none		-
21928-82-5	(n-6)-(methylnitroso)adenosine	0	0	1	0.0951733		0.443999	0.27	0.722892	none		-
71-58-9	medroxyprogesterone acetate	0	0	0	0.0661105		0.443085	0.25	0.948718	none		-
24554-26-5	N-(4-(5-NITRO-2-FURYL)-2-THIAZOLYL)FORMAMIDE	0	0	0	0.131159		0.441952	0.29	0.706897	none		-
51325-35-0	N,N'-[6-(5-NITRO-2-FURYL)-s-TRIAZINE-2,4-DIYL]BISACETAMIDE	0	0	0	0.110938		0.44039	0.28	0.677419	none		-
68-23-5	norethynodrel	0	0	1	0.0831875		0.43472	0.26	1	none		-
20830-81-3	daunorubicin	4	1	1	0.0627992		0.434546	0.25	0.721311	none		-
3775-55-1	2-amino-5-(5-nitro-2-furyl)-1,3,4-oxadiazole	2	1	0	0.129454		0.428725	0.28	0.781818	none		-
53757-28-1	4-(5-NITRO-2-FURYL)THIAZOLE	0	0	0	0.140225		0.419833	0.28	0.596491	none		-
58-22-0	testosterone	0	0	1	0.0618461		0.419054	0.24	0.971429	none		-
28754-68-9	SQ 18506 (5-Amino-3-((5-nitro-2-furyl)vinyl)-1,2,4-oxadiazole)	2	1	0	0.10103		0.418892	0.26	0.75	none		-
4342-03-4	dacarbazine	0	0	0	0.0952678		0.416429	0.26	0.614035	none		-
3570-75-0	nifurthiazole	0	0	0	0.15627		0.412172	0.28	0.745763	none		-
531-18-0	hexamethylolmelamine	1	0	1	0.233647		0.405262	0.32	0.603448	none		-
56932-45-7	HC Yellow no. 3	6	2	1	0.0854546		0.403056	0.24	0.714286	none		-
6459-94-5	c.i. acid red 114	4	0	4	0.126063		0.393135	0.26	0.948276	none		-
1937-37-7	c.i. direct black 38	6	1	1	0.180689		0.387802	0.28	0.903226	none		-
95-06-7	sulfallate	0	0	1	0.0575502		0.386571	0.22	0.657143	none		-
3546-10-9	phenesterin	3	1	3	0.0976194		0.365078	0.23	0.724138	none		-
3688-53-7	AF-2	0	0	0	0.0947695		0.362582	0.23	0.709091	none		-
7336-20-1	4,4'-diamino-2,2'-stilbenedisulfonic acid disodium salt	3	1	2	0.121599		0.361444	0.24	0.75	none		-
23214-92-8	adriamycin	4	1	1	0.0612774		0.360722	0.21	0.666667	none		-
4680-78-8	fd&c green no. 1	2	0	4	0.0708732		0.341111	0.21	0.963636	none		-
3604-87-3	α-Ecdysone	1	0	1	0.066704		0.335114	0.2	0.860465	none		-
87625-62-5	Ptaquiloside	0	0	1	0.0596954		0.333377	0.2	0.735849	none		-
139-94-6	nithiazide	0	0	0	0.0474449		0.325321	0.19	0.714286	none		-
3031-51-4	l-5-MORPHOLINOMETHYL-3-[(5-NITROFURFURYLIDENE)AMINO]-2-OXAZOLIDINONE.HCl	0	0	0	0.0627255		0.321952	0.19	0.712329	none		-
3795-88-8	5-(MORPHOLINOMETHYL)-3-((5-NITROFURFURYLIDENE)AMINO)-2-OXAZOLIDINONE	0	0	0	0.0626422		0.321952	0.19	0.712329	none		-
555-84-0	1-[(5-nitrofurfurylidene)amino]-2-imidazolidinone	0	0	0	0.0531752		0.31081	0.18	0.890625	none		-
61-57-4	niridazole	0	0	0	0.053058		0.299214	0.18	0.690141	none		-
50-18-0	cyclophosphamide	0	0	0	0.028656		0.297599	0.16	1	none		-
3778-73-2	ifosfamide	0	0	0	0.0403984		0.296266	0.17	0.960784	none		-
1694-09-3	BENZYL VIOLET 4B	2	0	4	0.0746725		0.293968	0.18	0.931034	none		-
56654-52-5	1,3-dibutyl-1-nitrosourea	1	1	0	0.0258646		0.293484	0.16	0.625	none		-
50-07-7	mitomycin c	1	2	0	0.0670793		0.288234	0.18	0.670732	none		-
5036-03-3	1-(2-HYDROXYETHYL)-3-[(5-NITROFURFURYLIDENE)AMINO]-2-IMIDAZOLIDINONE	0	0	1	0.0544777		0.284167	0.17	0.777778	none		-
443-48-1	metronidazole	0	0	1	0.0346532		0.283583	0.16	0.589041	none		-
21638-36-8	4-METHYL-1-[(5-NITROFURFURYLIDENE)AMINO]-2-IMIDAZOLIDINONE	0	0	0	0.0517351		0.283548	0.17	0.934426	none		-
18774-85-1	n-hexylnitrosourea	1	2	0	0.0362131		0.27426	0.16	0.673913	none		-
320-67-2	5-azacytidine	0	0	1	0.0420402		0.272963	0.16	0.966667	none		-
63642-17-1	n-(n-methyl-n-nitrosocarbamoyl)-1-ornithine	1	2	0	0.0332904		0.267821	0.15	0.64	none		-
32852-21-4	formic acid 2-(4-methyl-2-thiazolyl)hydrazide	0	0	0	0.0518792		0.261857	0.16	0.681818	none		-
60391-92-6	carboxymethylnitrosourea	0	0	0	0.0181236		0.234607	0.13	0.666667	none		-
121-66-4	2-amino-5-nitrothiazole	2	1	0	0.0351108		0.233857	0.13	0.672727	none		-
1071-83-6	glyphosate	1	1	0	0.0545302		0.220429	0.14	0.594595	none		-
551-92-8	1,2-dimethyl-5-nitroimidazole	0	0	0	0.020189		0.196083	0.11	0.773585	none		-
10589-74-9	1-amyl-1-nitrosourea	1	1	0	0.0176375		0.191381	0.1	0.688889	none		-
96724-45-7	1-(2-hydroxyethyl)-nitroso-3-ethylurea	0	0	1	0.016014		0.183548	0.1	0.6	none		-
52-24-4	thiotepa	0	0	0	0.0285268		0.172167	0.1	0.489796	none		-
488-41-5	dibromomannitol	0	0	1	0.0296446		0.171595	0.1	0.826087	none		-
110559-84-7	1-ethylnitroso-3-(2-oxopropyl)-urea	0	0	0	0.00830935		0.167071	0.09	0.652174	none		-
96724-44-6	1-ethylnitroso-3-(2-hydroxyethyl)-urea	0	0	1	0.00580876		0.161643	0.08	0.588235	none		-
96-13-9	2,3-dibromopropanol	0	0	1	0.0195819		0.1595	0.09	0.6875	none		-
77439-76-0	3-chloro-4-(dichloromethyl)-5-hydroxy-2(5h)-furanone	0	0	1	0.0271235		0.157238	0.09	0.655172	none		-
760-56-5	ALLYLNITROSOUREA	0	0	0	0.0121441		0.155583	0.08	0.769231	none		-
82617-23-0	vinyl carbamate epoxide	0	0	0	0.0228996		0.150155	0.09	0.487179	none		-
76-06-2	Chloropicrin	0	0	0	0.0164025		0.146095	0.08	0.724138	none		-
96-12-8	1,2-dibromo-3-chloropropane	0	0	0	0.014111		0.145429	0.08	0.857143	none		-
5589-96-8	Bromochloroacetic Acid	0	0	0	0.0162832		0.144167	0.08	0.9	none		-
100-42-5	styrene	1	0	1	0.0113878		0.140056	0.08	0.833333	none		-
56-23-5	carbon tetrachloride	0	0	0	0.0167338		0.1395	0.08	0.625	none		-
71-43-2	benzene	1	0	0	0.0242006		0.138889	0.08	0.75	none		-
869-01-2	N-BUTYL-N-NITROSOUREA	1	1	0	0.00490588		0.134155	0.07	0.72093	none		-
106-93-4	1,2-dibromoethane	0	0	0	0.0116472		0.131595	0.07	0.875	none		-
75-09-2	dichloromethane	0	0	0	0.00822444		0.11725	0.06	0.666667	none		-
106-91-2	glycidyl methacrylate	0	0	0	0.0028475		0.103655	0.05	0.59375	none		-
55120-47-3	n,n'-dimethylnitrosourea	0	0	0	0.00778439		0.100583	0.05	0.837838	none		-
49540-32-1	n,n'-diethyl-n-nitrosourea	0	0	0	0.00178671		0.100167	0.05	0.714286	none		-
13743-07-2	1-(2-hydroxyethyl)-1-nitrosourea	0	0	1	0.00272633		0.0972381	0.05	0.612245	none		-
72479-23-3	N-ETHYL-N'-METHYL-N-NITROSOUREA	0	0	0	0.00245596		0.0949881	0.05	0.775	none		-
123-91-1	1,4-dioxane	0	0	0	0.00363222		0.0906667	0.05	0.695652	none		-
630-20-6	1,1,1,2-Tetrachloroethane	0	0	0	0.00889754		0.0900952	0.05	0.625	none		-
127-18-4	tetrachloroethylene	0	0	0	0.0178092		0.0800952	0.05	1	none		-
107-06-2	1,2-dichloroethane	0	0	0	0.00314931		0.0704286	0.04	0.666667	none		-
106-99-0	1,3-butadiene	0	0	0	0.00314676		0.0588889	0.03	0.4	none		-
78-79-5	isoprene	0	0	0	0.00199306		0.0580556	0.03	0.714286	none		-
78-87-5	1,2-dichloropropane	0	0	0	0.00199306		0.0580556	0.03	0.714286	none		-
16301-26-1	azoxyethane	0	0	0	0.0129312		0.055	0.03	0.75	none		-
759-73-9	1-ethyl-1-nitrosourea	0	0	0	0.00117911		0.0533333	0.03	0.815789	none		-
75-52-5	nitromethane	0	0	0	0.00235625		0.05	0.03	0.75	none		-
79-01-6	trichloroethylene	0	0	0	0.00626888		0.0442619	0.03	1	none		-
109-99-9	tetrahydrofuran	0	0	0	0.00212917		0.0433333	0.02	0.75	none		-
542-75-6	1,3-Dichloropropene / Telone	0	0	0	0.002625		0.0375	0.02	1	none		-
126-99-8	chloroprene	0	0	0	0.00198333		0.0366667	0.02	0.714286	none		-
75-01-4	VINYL CHLORIDE	0	0	0	0.00516412		0.0341667	0.02	0.5	none		-
75-35-4	1,1-dichloroethylene	0	0	0	0.00726704		0.0316667	0.02	0.857143	none		-
107-13-1	acrylonitrile	0	0	0	0.00208654		0.03	0.02	0.8	none		-
75-34-3	1,1-dichloroethane	0	0	0	0.00451111		0.0266667	0.02	0.5	none		-
75-55-8	propyleneimine	1	1	0	0.0025563		0.025	0.01	0.428571	none		-
75-21-8	ethylene oxide	0	0	0	0.00232944		0.025	0.01	0.6	none		-
75-02-5	vinyl fluoride	0	0	0	0.00271412		0.015	0.01	0.285714	none		-
75-56-9	PROPYLENE OXIDE	0	0	0	0.000433611		0.015	0.01	0.625	none		-
62-50-0	ethyl methanesulfonate	0	0	0	0.000291667		0.0025	0	0.83871	none		-

## Sheet: QSAR-P4up predicion
CASRN	Chemical name	nb Toxprint (***)	nb Toxprint (**)	nb Toxprint (*)	Pred RF	Nb toxprint signif	Pred RF balanced	Avg. RF	AD distance to first neighbord	Confidence high (perf > 0.5, AD > 0.75, nb signif >= 3) Low ( AD < 0.75 and nb signif < 3) Medium (AD < 0.75 or signif < 3 )	Comment MC	ER	PubMed search chemical	Article evidence steroidogenesis	Comments
531-85-1	Benzidine dihydrochloride	6	0	0	0.380328	6	0.936562	0.66	1	in training set		-
91-94-1	3,3'-dichlorobenzidine	6	1	0	0.367356	7	0.927324	0.65	1	in training set		-
101-14-4	4,4'-methylenebis(2-chloroaniline)	5	2	0	0.309241	7	0.906071	0.61	0.909091	high		-	("101-14-4" OR "4,4'-Methylenebis(2-chloroaniline)")
14962-28-8	2',4',6'-Trichloro-4-Biphenylol (OH-PCB-30)	4	1	0	0.224332	5	0.831973	0.53	1	in training set		-
13394-86-0	3,2'-dimethyl-4-aminobiphenyl	6	1	0	0.229539	7	0.830415	0.53	0.894737	high		-	("13394-86-0" OR "2',3-Dimethyl[biphenyl]-4-amine")
92-67-1	4-biphenylamine	5	0	0	0.177149	5	0.828917	0.5	0.866667	high		-	("92-67-1" OR "4-Biphenylamine")
50-32-8	benzo(a)pyrene	1	0	0	0.243828	1	0.822604	0.53	1	in training set		-
5834-17-3	2-methoxy-3-aminodibenzofuran	4	1	0	0.155313	5	0.822359	0.49	0.694444	medium		-	("5834-17-3" OR "2-Methoxy-3-aminodibenzofuran")
834-24-2	4-aminostilbene	4	0	0	0.134255	4	0.81442	0.47	0.846154	high		-	("834-24-2" OR "4-aminostilbene")
2113-61-3	p-Aminobiphenyl hydrochloride	5	0	0	0.167519	5	0.814374	0.49	0.866667	high		-	("2113-61-3" OR "4-Biphenylamine hydrochloride")
71609-22-8	n-hydroxy-n,n'-diacetylbenzidine	2	0	0	0.0798988	2	0.783351	0.43	0.611111	low		-	("71609-22-8" OR "N-Hydroxy-N,N'-diacetylbenzidine")
16170-75-5	2-Butenoic acid, 3-bromo-4-(4-methoxyphenyl)-4-oxo-, sodium salt	1	1	0	0.196039	2	0.782702	0.49	1	in training set		-
613-35-4	N,N-DIACETYLBENZIDINE	3	0	0	0.074979	3	0.781536	0.43	0.62963	medium		-	("613-35-4" OR "N,N'-Diacetylbenzidine")
613-13-8	2-aminoanthracene	4	0	0	0.215451	4	0.773484	0.49	1	in training set		-
4075-79-0	4-acetylaminobiphenyl	2	0	0	0.0888668	2	0.771618	0.43	0.666667	low		-	("4075-79-0" OR "4-Acetylaminobiphenyl")
153-78-6	2-aminofluorene	5	1	0	0.227386	6	0.767536	0.5	0.823529	high		-	("153-78-6" OR "2-Aminofluorene")
3096-50-2	n-(9-oxo-2-fluorenyl)acetamide	2	1	0	0.124202	3	0.766758	0.45	0.777778	high		-	("3096-50-2" OR "N-(9-Oxo-2-fluorenyl)acetamide"
149-17-7	isonicotinic acid vanillylidenehydrazide	3	1	0	0.140848	4	0.762681	0.45	0.688889	medium		-	("149-17-7" OR "Isonicotinic acid vanillylidenehydrazide")
7008-42-6	acronycine	2	2	1	0.130449	5	0.760414	0.45	0.644444	medium		-	("7008-42-6" OR "Acronycine")
53-70-3	dibenz(a,h)anthracene	1	0	0	0.23192	1	0.753859	0.49	1	in training set		-
191-30-0	dibenzo[def,p]chrysene	1	0	0	0.254047	1	0.749725	0.5	1	in training set		-
88133-11-3	bemitradine	4	1	0	0.126013	5	0.746395	0.44	0.622951	medium		-	("88133-11-3" OR "Bemitradine")
189-55-9	dibenzo(a,i)pyrene	1	0	0	0.249342	1	0.744058	0.5	1	in training set		-
105650-23-5	PhIP	4	0	0	0.148056	4	0.741125	0.44	0.603774	medium		-	("105650-23-5" OR "2-Amino-1-methyl-6-phenylimidazo [4,5-b]pyridine")
62450-07-1	Trp-P-2	4	0	0	0.101261	4	0.738695	0.42	0.666667	medium		-	("62450-07-1" OR "Trp-P-2")
189-64-0	Dibenzo[a,h]pyrene	1	0	0	0.249342	1	0.733537	0.49	1	in training set		-
56-49-5	3-methylcholanthrene	2	2	0	0.236304	4	0.7323	0.48	0.714286	medium		-	("56-49-5" OR "3-Methylcholanthrene")
67651-34-7	2,3,4,5-Tetrachloro-4'-biphenylol	4	1	0	0.181272	5	0.726312	0.45	1	in training set		-
72254-58-1	Trp-P-2 acetate	4	0	0	0.101261	4	0.722528	0.41	0.666667	medium		-	("72254-58-1" OR "Trp-P-2 acetate")
53-96-3	2-acetylaminofluorene	2	1	0	0.139058	3	0.716938	0.43	0.62963	medium		-	("53-96-3" OR "2-Acetylaminofluorene")
569-61-9	c.i. basic red 9 monohydrochloride	4	0	0	0.250535	4	0.713838	0.48	0.736842	medium		-	("569-61-9" OR "C.I. Basic Red 9 monohydrochloride")
58917-67-2	anti-(+/-)-trans-7,8,9,10-tetrahydrobenzo[a]pyrene-7,8-diol-9,10-epoxide	1	3	0	0.162952	4	0.703266	0.43	0.71875	medium		-	("58917-67-2" OR "Benzo(a)pyrene diolepoxide 1")
53-95-2	N-HYDROXY-2-ACETYLAMINOFLUORENE	2	1	0	0.140054	3	0.699491	0.42	0.571429	medium		-	("53-95-2" OR "N-Hydroxy-2-acetylaminofluorene")
77094-11-2	2-Amino-3,4-dimethylimidazo(4,5-F)quinoline (MeIQ)	5	1	0	0.129658	6	0.695036	0.41	0.638889	medium		-	("77094-11-2" OR "MeIQ")
13345-61-4	12-Methylbenz(a)anthracene-7-carboxaldehyde	2	1	0	0.184423	3	0.69496	0.44	0.909091	high		-	("13345-61-4" OR "Benz(a)anthracene-7-carboxaldehyde, 12-methyl-")
132832-26-9	anti-benzo[a]chrysene-11,12-diol-13,14-epoxide	3	1	0	0.198285	4	0.694823	0.45	0.769231	high		-	("132832-26-9" OR "anti-Benzo(a)chrysene-11,12-diol-13,14-epoxide")
63019-65-8	n-1-diacetamidofluorene	2	1	0	0.0752229	3	0.689216	0.38	0.642857	medium		-	("63019-65-8" OR "N-1-Diacetamidofluorene")
26049-71-8	2-hydrazino-4-(4-aminophenyl) thiazole	4	0	0	0.133457	4	0.688081	0.41	0.666667	medium		-	("26049-71-8" OR "2-Hydrazino-4-(4-aminophenyl) thiazole")
77500-04-0	MeIQx	4	0	0	0.125722	4	0.683912	0.4	0.638889	medium		-	("77500-04-0" OR "MeIQx")
62-44-2	phenacetin	1	1	0	0.102348	2	0.666595	0.38	0.724138	low		-	("62-44-2" OR "Phenacetin")
7496-02-8	6-nitrochrysene	1	0	0	0.179385	1	0.659877	0.42	0.862069	medium		-	("7496-02-8" OR "6-Nitrochrysene")
39156-41-7	2,4-diaminoanisole sulfate	4	1	0	0.0851901	5	0.650617	0.37	0.846154	high		-	("39156-41-7" OR "C.I. Oxidation Base 12A")
57-47-6	Physostigmine/eserine	2	1	1	0.0678613	4	0.641954	0.35	0.641791	medium		-	("57-47-6" OR "Physostigmine")
5522-43-0	1-nitropyrene	1	0	0	0.208818	1	0.640787	0.42	0.862069	low		-	("5522-43-0" OR "1-Nitropyrene")
33372-39-3	4-BIS(2-HYDROXYETHYL)AMINO-2-(5-NITRO-2-THIENYL)QUIZOLINE	2	2	1	0.0445263	5	0.63837	0.34	0.611765	medium		-	("33372-39-3" OR "4-Bis(2-hydroxyethyl)amino-2-(5-nitro-2-thienyl)quinazoline")
363-17-7	n-(2-fluorenyl)-2,2,2-trifluoroacetamide	2	1	0	0.137316	3	0.636332	0.39	0.655172	medium		-	("363-17-7" OR "N-(2-Fluorenyl)-2,2,2-trifluoroacetamide")
57835-92-4	4-nitropyrene	1	0	0	0.183457	1	0.625101	0.4	0.862069	low		-	("57835-92-4" OR "4-Nitropyrene")
51264-14-3	amsacrine	2	2	0	0.127505	4	0.620979	0.37	0.705128	medium		-	("51264-14-3" OR "Amsacrine")
76180-96-6	2-Amino-3-methylimidazo(4,5-f)quinoline (IQ)	4	0	0	0.099109	4	0.615536	0.36	0.611111	medium		-	("76180-96-6" OR "2-Amino-3-methyl-3H-imidazo[4,5-f]quinoline")
113-38-2	Estradiol dipropionate	1	2	0	0.0438883	3	0.612958	0.33	0.809524	high		-	("113-38-2" OR "Estradiol dipropionate")
42397-65-9	1,8-dinitropyrene	1	0	0	0.167906	1	0.612064	0.39	0.870968	medium		-	("42397-65-9" OR "1,8-Dinitropyrene")
5405-53-8	2,7-Dinitrofluorene	2	1	0	0.0982092	3	0.611346	0.35	0.818182	high		-	("5405-53-8" OR "9H-Fluorene, 2,7-dinitro-")
607-57-8	2-nitrofluorene	2	1	0	0.146783	3	0.609732	0.38	0.806452	high		-	("607-57-8" OR "2-Nitrofluorene")
2393-53-5	estrone benzoate	1	1	0	0.0437591	2	0.60886	0.33	0.8	medium		-	("2393-53-5" OR "17-Oxoestra-1(10),2,4-trien-3-yl benzoate")
75321-20-9	1,3-dinitropyrene	1	0	0	0.174245	1	0.606261	0.39	0.875	medium		-	("75321-20-9" OR "1,3-Dinitropyrene")
1746-01-6	2,3,7,8-Tetrachlorodibenzo-P-dioxin	1	2	1	0.152457	4	0.605565	0.38	0.677419	medium		-	("1746-01-6" OR "2,3,7,8-Tetrachlorodibenzo-p-dioxin")
26049-70-7	2-hydrazino-4-(4-nitrophenyl)thiazole	1	0	0	0.0788488	1	0.593881	0.34	0.622951	low		-	("26049-70-7" OR "2-Hydrazino-4-(4-nitrophenyl)thiazole")
303-47-9	ochratoxin A	4	3	1	0.0961527	8	0.58959	0.34	0.672414	medium		-	("303-47-9" OR "Ochratoxin A")
129-73-7	leucomalachite green	2	1	1	0.0858956	4	0.585063	0.34	0.952381	high		-	("129-73-7" OR "Leucomalachite green")
979-32-8	Estradiol valerate	3	3	0	0.0797451	6	0.576975	0.33	0.833333	high		-	("979-32-8" OR "Estradiol valerate")
297-76-7	ethynodiol diacetate	0	0	0	0.0800559	0	0.576423	0.33	0.9	medium		-	("297-76-7" OR "Ethynodiol diacetate")
59-35-8	4,6-DIMETHYL-2-(5-NITRO-2-FURYL)PYRIMIDINE	0	0	0	0.0729917	0	0.573862	0.32	0.606557	low		-	("59-35-8" OR "4,6-Dimethyl-2-(5-nitro-2-furyl) pyrimidine")
77-46-3	4,4'-sulfonylbisacetanilide	1	0	0	0.107564	1	0.572896	0.34	0.780488	medium		-	("77-46-3" OR "4,4'-Sulfonylbisacetanilide")
75198-31-1	3-(5-nitro-2-furyl)-imidazo(1,2-a) pyridine	0	0	0	0.0773651	0	0.572299	0.32	0.666667	low		-	("75198-31-1" OR "3-(5-Nitro-2-furyl)-imidazo(1,2-alpha) pyridine")
26049-69-4	2-(2,2-DIMETHYLHYDRAZINO)-4-(5-NITRO-2-FURYL)THIAZOLE	0	0	0	0.0847013	0	0.562446	0.32	0.634921	low		-	("26049-69-4" OR "2-(2,2-Dimethylhydrazino)-4-(5-nitro-2-furyl)thiazole")
68-23-5	norethynodrel	0	1	0	0.130118	1	0.553044	0.34	1	in training set		-
602-87-9	5-nitroacenaphthene	1	1	0	0.121868	2	0.55105	0.34	0.78125	medium		-	("602-87-9" OR "5-Nitroacenaphthene")
305-03-3	chlorambucil	3	3	1	0.0773094	7	0.546863	0.31	0.6	medium		-	("305-03-3" OR "Chlorambucil")
531-82-8	n-[4-(5-nitro-2-furyl)-2-thiazolyl]acetamide	0	0	0	0.0763118	0	0.546281	0.31	0.694915	low		-	("531-82-8" OR "N-[4-(5-Nitro-2-furyl)-2-thiazolyl]acetamide")
366-70-1	procarbazine hydrochloride	2	1	0	0.0372266	3	0.533699	0.29	0.536585	medium		-	("366-70-1" OR "Procarbazine hydrochloride")
302-22-7	chlormadinone acetate	0	0	0	0.0622766	0	0.522356	0.29	0.953488	low		-	("302-22-7" OR "Chlormadinone acetate")
58-22-0	testosterone	0	1	0	0.0714601	1	0.52024	0.3	0.971429	low		-	("58-22-0" OR "Testosterone")
148-82-3	melphalan	4	1	1	0.0856324	6	0.514093	0.3	0.644444	medium		-	("148-82-3" OR "Melphalan")
531-76-0	merphalan	4	1	1	0.0856324	6	0.513093	0.3	0.644444	medium		-	("531-76-0" OR "Merphalan")
3570-75-0	nifurthiazole	0	0	0	0.102615	0	0.512813	0.31	0.745763	low		-	("3570-75-0" OR "Formic acid 2-[4-(5-nitro-2-furyl)-2-thiazolyl]hydrazide")
720-69-4	4,6-diamino-2-(5-nitro-2-furyl)-s-triazine	3	0	0	0.106745	3	0.510802	0.31	0.65	medium		-	("720-69-4" OR "4,6-Diamino-2-(5-nitro-2-furyl)-s-triazine")
26049-68-3	2-HYDRAZINO-4-(5-NITRO-2-FURYL)THIAZOLE	0	0	0	0.0932913	0	0.501259	0.3	0.711864	low		-	("26049-68-3" OR "2-Hydrazino-4-(5-nitro-2-furyl)thiazole")
24554-26-5	N-(4-(5-NITRO-2-FURYL)-2-THIAZOLYL)FORMAMIDE	0	0	0	0.101096	0	0.500917	0.3	0.706897	low		-	("24554-26-5" OR "N-(4-(5-Nitro-2-furyl)-2-thiazolyl)formamide")
595-33-5	megestrol acetate	0	0	0	0.0479802		0.497789	0.27	0.948718	none		-
42011-48-3	2,2,2-TRIFLUORO-N-[4-(5-NITRO-2-FURYL)-2-THIAZOLYL]ACETAMIDE	0	0	0	0.095974		0.493918	0.29	0.661765	none		-
57117-31-4	2,3,4,7,8-Pentachlorodibenzofuran (PeCDF)	1	1	0	0.0971948		0.483751	0.29	0.684211	none		-
28754-68-9	SQ 18506 (5-Amino-3-((5-nitro-2-furyl)vinyl)-1,2,4-oxadiazole)	3	0	0	0.061589		0.482079	0.27	0.75	none		-
71-58-9	medroxyprogesterone acetate	0	0	0	0.0678655		0.480879	0.27	0.948718	none		-
53757-28-1	4-(5-NITRO-2-FURYL)THIAZOLE	0	0	0	0.0895253		0.469728	0.28	0.596491	none		-
531-18-0	hexamethylolmelamine	1	1	1	0.157902		0.457157	0.31	0.603448	none		-
3688-53-7	AF-2	0	0	0	0.0369015		0.453822	0.25	0.709091	none		-
712-68-5	2-amino-5-(5-nitro-2-furyl)-1,3,4-thiadiazole	3	0	0	0.0806962		0.451668	0.27	0.694915	none		-
3604-87-3	α-Ecdysone	0	2	0	0.0718356		0.450993	0.26	0.860465	none		-
51325-35-0	N,N'-[6-(5-NITRO-2-FURYL)-s-TRIAZINE-2,4-DIYL]BISACETAMIDE	0	0	0	0.0612796		0.436514	0.25	0.677419	none		-
56932-45-7	HC Yellow no. 3	4	3	0	0.0301182		0.433272	0.23	0.714286	none		-
21928-82-5	(n-6)-(methylnitroso)adenosine	0	3	0	0.0609622		0.428795	0.24	0.722892	none		-
3775-55-1	2-amino-5-(5-nitro-2-furyl)-1,3,4-oxadiazole	3	0	0	0.108392		0.427502	0.27	0.781818	none		-
87625-62-5	Ptaquiloside	0	3	0	0.0767259		0.423871	0.25	0.735849	none		-
66-75-1	uracil mustard	0	0	0	0.0461897		0.417034	0.23	0.671642	none		-
1937-37-7	c.i. direct black 38	7	0	0	0.186266		0.410835	0.3	0.903226	none		-
7336-20-1	4,4'-diamino-2,2'-stilbenedisulfonic acid disodium salt	4	0	0	0.083683		0.402116	0.24	0.75	none		-
3546-10-9	phenesterin	3	3	1	0.0827156		0.400794	0.24	0.724138	none		-
20830-81-3	daunorubicin	4	4	0	0.0745102		0.393957	0.23	0.721311	none		-
3031-51-4	l-5-MORPHOLINOMETHYL-3-[(5-NITROFURFURYLIDENE)AMINO]-2-OXAZOLIDINONE.HCl	0	1	0	0.0271192		0.386764	0.21	0.712329	none		-
3795-88-8	5-(MORPHOLINOMETHYL)-3-((5-NITROFURFURYLIDENE)AMINO)-2-OXAZOLIDINONE	0	1	0	0.0271192		0.386764	0.21	0.712329	none		-
4680-78-8	fd&c green no. 1	3	1	1	0.0488634		0.378057	0.21	0.963636	none		-
6459-94-5	c.i. acid red 114	5	1	0	0.104993		0.376562	0.24	0.948276	none		-
1694-09-3	BENZYL VIOLET 4B	3	1	1	0.0505611		0.374467	0.21	0.931034	none		-
23214-92-8	adriamycin	4	5	0	0.0703681		0.368463	0.22	0.666667	none		-
5036-03-3	1-(2-HYDROXYETHYL)-3-[(5-NITROFURFURYLIDENE)AMINO]-2-IMIDAZOLIDINONE	0	2	0	0.0256991		0.345665	0.19	0.777778	none		-
21638-36-8	4-METHYL-1-[(5-NITROFURFURYLIDENE)AMINO]-2-IMIDAZOLIDINONE	0	0	0	0.018904		0.340878	0.18	0.934426	none		-
555-84-0	1-[(5-nitrofurfurylidene)amino]-2-imidazolidinone	0	0	0	0.0475569		0.332899	0.19	0.890625	none		-
4342-03-4	dacarbazine	0	1	0	0.0324741		0.326575	0.18	0.614035	none		-
50-07-7	mitomycin c	1	1	0	0.0285867		0.325549	0.18	0.670732	none		-
320-67-2	5-azacytidine	0	3	0	0.02932		0.319502	0.17	0.966667	none		-
139-94-6	nithiazide	0	0	0	0.0267648		0.317754	0.17	0.714286	none		-
95-06-7	sulfallate	0	0	0	0.0225033		0.312329	0.17	0.657143	none		-
3778-73-2	ifosfamide	0	0	0	0.0392996		0.302397	0.17	0.960784	none		-
50-18-0	cyclophosphamide	0	0	0	0.0215881		0.294064	0.16	1	none		-
61-57-4	niridazole	0	0	0	0.0206472		0.288549	0.15	0.690141	none		-
32852-21-4	formic acid 2-(4-methyl-2-thiazolyl)hydrazide	0	0	0	0.0133195		0.279075	0.15	0.681818	none		-
443-48-1	metronidazole	0	2	0	0.0212851		0.279008	0.15	0.589041	none		-
121-66-4	2-amino-5-nitrothiazole	3	0	0	0.0190398		0.261737	0.14	0.672727	none		-
1071-83-6	glyphosate	0	0	0	0.0165516		0.258024	0.14	0.594595	none		-
63642-17-1	n-(n-methyl-n-nitrosocarbamoyl)-1-ornithine	1	2	0	0.0212702		0.235196	0.13	0.64	none		-
77439-76-0	3-chloro-4-(dichloromethyl)-5-hydroxy-2(5h)-furanone	0	1	0	0.0278081		0.221189	0.12	0.655172	none		-
551-92-8	1,2-dimethyl-5-nitroimidazole	0	0	0	0.0190355		0.221064	0.12	0.773585	none		-
18774-85-1	n-hexylnitrosourea	0	2	1	0.021777		0.215986	0.12	0.673913	none		-
52-24-4	thiotepa	0	0	0	0.0278704		0.192405	0.11	0.489796	none		-
488-41-5	dibromomannitol	0	1	0	0.0196189		0.190177	0.1	0.826087	none		-
56654-52-5	1,3-dibutyl-1-nitrosourea	0	2	0	0.0123567		0.186761	0.1	0.625	none		-
10589-74-9	1-amyl-1-nitrosourea	0	2	0	0.00913147		0.181952	0.1	0.688889	none		-
60391-92-6	carboxymethylnitrosourea	0	0	0	0.00342613		0.180491	0.09	0.666667	none		-
71-43-2	benzene	1	0	0	0.0218431		0.164109	0.09	0.75	none		-
100-42-5	styrene	1	0	0	0.0173228		0.15446	0.09	0.833333	none		-
96724-45-7	1-(2-hydroxyethyl)-nitroso-3-ethylurea	0	2	0	0.0144549		0.148885	0.08	0.6	none		-
760-56-5	ALLYLNITROSOUREA	0	0	0	0.0213912		0.147306	0.08	0.769231	none		-
5589-96-8	Bromochloroacetic Acid	0	0	0	0.00840346		0.146387	0.08	0.9	none		-
127-18-4	tetrachloroethylene	0	0	0	0.00830187		0.1437	0.08	1	none		-
82617-23-0	vinyl carbamate epoxide	0	1	0	0.0235551		0.136738	0.08	0.487179	none		-
110559-84-7	1-ethylnitroso-3-(2-oxopropyl)-urea	0	0	0	0.00245431		0.131472	0.07	0.652174	none		-
56-23-5	carbon tetrachloride	0	0	0	0.00872926		0.130311	0.07	0.625	none		-
55120-47-3	n,n'-dimethylnitrosourea	0	0	0	0.000572921		0.129314	0.06	0.837838	none		-
96-13-9	2,3-dibromopropanol	0	2	0	0.0118556		0.126397	0.07	0.6875	none		-
96-12-8	1,2-dibromo-3-chloropropane	0	0	0	0.00445428		0.124072	0.06	0.857143	none		-
869-01-2	N-BUTYL-N-NITROSOUREA	0	2	0	0.00690925		0.11139	0.06	0.72093	none		-
106-93-4	1,2-dibromoethane	0	0	0	0.0169801		0.109178	0.06	0.875	none		-
96724-44-6	1-ethylnitroso-3-(2-hydroxyethyl)-urea	0	2	0	0.000521148		0.106542	0.05	0.588235	none		-
76-06-2	Chloropicrin	0	0	0	0.0413187		0.10116	0.07	0.724138	none		-
13743-07-2	1-(2-hydroxyethyl)-1-nitrosourea	0	2	0	0.00852115		0.0978056	0.05	0.612245	none		-
79-01-6	trichloroethylene	0	0	0	0.00878136		0.0937564	0.05	1	none		-
630-20-6	1,1,1,2-Tetrachloroethane	0	0	0	0.00318526		0.0909807	0.05	0.625	none		-
123-91-1	1,4-dioxane	0	1	0	0.0251887		0.0838333	0.05	0.695652	none		-
75-35-4	1,1-dichloroethylene	0	0	0	0.00208953		0.0808606	0.04	0.857143	none		-
75-09-2	dichloromethane	0	0	0	0.0233204		0.079497	0.05	0.666667	none		-
72479-23-3	N-ETHYL-N'-METHYL-N-NITROSOUREA	0	0	0	0.00104316		0.0794405	0.04	0.775	none		-
106-91-2	glycidyl methacrylate	0	1	0	0.00491008		0.0774821	0.04	0.59375	none		-
16301-26-1	azoxyethane	0	0	0	0.0120666		0.0698135	0.04	0.75	none		-
106-99-0	1,3-butadiene	0	0	0	0.000937396		0.0693056	0.04	0.4	none		-
49540-32-1	n,n'-diethyl-n-nitrosourea	0	0	0	0.00118782		0.0672872	0.03	0.714286	none		-
78-87-5	1,2-dichloropropane	0	0	0	0.000629846		0.064753	0.03	0.714286	none		-
78-79-5	isoprene	0	0	0	0.000629846		0.063503	0.03	0.714286	none		-
75-34-3	1,1-dichloroethane	0	0	0	0.00131556		0.0588065	0.03	0.5	none		-
759-73-9	1-ethyl-1-nitrosourea	0	0	0	0.00118782		0.0573294	0.03	0.815789	none		-
75-55-8	propyleneimine	0	0	0	0.0020235		0.0567321	0.03	0.428571	none		-
107-13-1	acrylonitrile	0	0	0	0.000780578		0.0567222	0.03	0.8	none		-
75-01-4	VINYL CHLORIDE	0	0	0	0.000784724		0.0564335	0.03	0.5	none		-
107-06-2	1,2-dichloroethane	0	0	0	0.0123536		0.0544464	0.03	0.666667	none		-
542-75-6	1,3-Dichloropropene / Telone	0	0	0	0.000779334		0.0501429	0.03	1	none		-
75-02-5	vinyl fluoride	0	0	0	0.000763032		0.0444633	0.02	0.285714	none		-
75-52-5	nitromethane	0	0	0	0.00257934		0.0403125	0.02	0.75	none		-
109-99-9	tetrahydrofuran	0	1	0	0.0025072		0.0397262	0.02	0.75	none		-
126-99-8	chloroprene	0	0	0	0.00862871		0.0378666	0.02	0.714286	none		-
75-21-8	ethylene oxide	0	1	0	0.000736366		0.0349494	0.02	0.6	none		-
62-50-0	ethyl methanesulfonate	0	0	0	0.00150114		0.0342798	0.02	0.83871	none		-
75-56-9	PROPYLENE OXIDE	0	1	0	0.0020235		0.0336875	0.02	0.625	none		-
